# Supplementary material for: Comparative Transcriptome Analysis Reveals the Genetic Basis of Skin Color Variation in Common Carp
Source: PLoS One. 2014 Sep 25;9(9):e108200. doi: 10.1371/journal.pone.0108200 (PMC4177847; doi:10.1371/journal.pone.0108200)
Supplement: Table S1 — Detailed information of the differentially expressed genes. The fold change cutoff is 2, and p-value cutoff is 0.05. (XLSX) [file pone.0108200.s001.xlsx]

## Sheet: Sheet1
Table S1: Detailed information of the DGEs. The fold change cutoff is 2, and p-value cutoff is 0.05.
Contig ID	Gene ID	Gene description	Identify	Alignment	Mismatch	Gap	QS	QE	SS	SE	E-value	Score	logFC(XRC vs YRC)	P-value	FDR
comp3023_c0_seq2	AAA21577.1	kainate receptor beta subunit	95.32	363	17	0	3325	2237	102	464	0	652	-8.60636	2.4786e-09	5.57635e-07
comp474188_c0_seq1	AAA39398.2	ORF2	29.75	773	527	18	80	2350	405	1152	2e-78	291	2.64372	0.000243543	0.00690029
comp469090_c0_seq1	AAD02930.1	reverse transcriptase	79.78	272	55	0	3713	4528	1	272	2e-130	465	-2.86557	0.00209104	0.0366145
comp1033920_c0_seq1	AAD19348.1	reverse transcriptase-like protein	49.01	151	77	0	117	569	203	353	6e-35	144	-5.75918	0.00286389	0.0445236
comp26883_c0_seq11	AAD30048.1	AF133051 3 pol polyprotein	27.29	436	290	14	329	1555	321	735	1e-25	588	-2.05254	0.00313219	0.0480906
comp52525_c0_seq1	AAH97227.1	Zgc:136302 protein	70.91	581	148	5	2529	850	1	568	0	812	8.11554	5.21778e-08	7.05762e-06
comp54129_c1_seq1	AAI39490.1	LOC100005105 protein	74	355	89	1	1063	2	4	354	1	503	-6.7458	4.53239e-05	0.00175973
comp629416_c0_seq1	AAI55245.1	Zgc:174698 protein	36.51	126	75	3	445	83	30	153	3e-15	79	-6.07577	0.000726851	0.0157617
comp242237_c0_seq1	AAI55570.1	LOC100005456 protein	31.68	101	57	2	1	267	23	123	5e-06	60.8	-4.87755	4.92269e-05	0.00190133
comp316173_c0_seq2	AAL35360.1	AF442732 3 reverse transcriptase/ribonuclease H/putative methyltransferase	31.32	182	125	4	5522	4977	548	723	2e-10	359	-7.29609	3.54078e-06	0.000217056
comp26883_c0_seq1	AAM34208.1	AF503912 1 polyprotein	26.17	256	188	7	2295	3059	351	594	3e-23	235	-2.91813	0.000224	0.00637455
comp114667_c0_seq2	AAP06677.1	pol protein	39	181	109	1	1635	1108	643	823	0.3	65.1	-8.27611	1.82837e-08	2.99437e-06
comp17605_c0_seq4	AAP49828.1	interferon-inducible protein Gig1	59.52	210	67	3	463	1038	5	213	8e-63	282	-6.21133	0.000530405	0.0125856
comp641048_c0_seq1	AAS83197.1	reverse transcriptase	25	528	378	11	19	1548	2	516	5e-48	189	-3.05412	0.000994699	0.0206153
comp416575_c0_seq1	AAX64155.1	hypothetical protein SCH 0249	59	59	24	1	256	83	55	111	0.11	72.4	6.59193	0.000125561	0.00404331
comp178701_c0_seq1	ABM53544.1	conservedhypothetical protein	64	126	45	1	615	244	1	123	0.32	117	5.76482	1.38249e-11	1.48994e-08
comp22946_c0_seq1	ABV31711.1	transposase	27.65	311	218	9	1291	380	31	328	2e-16	85.1	-10.5342	1.16454e-13	3.11254e-10
comp78014_c0_seq1	ACI67431.1	Trans-2-enoyl-CoA reductase, mitochondrial precursor	86.35	337	46	0	1535	525	20	356	1e-164	577	4.30215	9.09469e-07	7.20021e-05
comp45154_c0_seq4	ACN10539.1	Rho GTPase-activating protein 15	85.97	506	70	2	2777	1263	1	504	0	799	-6.44934	0.000164799	0.00497142
comp152116_c0_seq2	ACN10872.1	GTPase IMAP family member 7	38.89	252	151	6	353	1099	271	507	2e-41	167	-3.22325	0.000436421	0.0109752
comp2716_c1_seq2	ACO51862.1	Transposable element Tc1 transposase	75.53	331	70	6	660	1619	1	294	2e-121	434	-8.88344	1.26444e-15	8.44887e-12
comp1004196_c0_seq1	ADJ80991.1	CR1-3	40.71	140	82	1	608	192	413	552	5e-22	87.8	-6.50317	0.000164799	0.00497142
comp157751_c0_seq2	AEZ00739.1	mucin-like protein, partial	64.97	628	213	7	2	1864	15	629	0	853	-4.57573	9.39195e-06	0.000482927
comp242306_c0_seq1	AGE09548.1	envelope protein syncytin-rum1	29.47	95	64	1	292	17	447	541	1e-07	84.3	-5.06847	4.13649e-09	8.6917e-07
comp313888_c0_seq1	AGE09552.1	envelope protein syncytin-rum1	33.33	123	79	4	933	574	413	530	8e-10	83.6	2.24618	0.00267464	0.0445236
comp25294_c0_seq1	BAA10929.1	cytochrome P450 like TBP	96	87	3	1	262	2	1	87	0.44	156	7.24098	2.40303e-13	5.53683e-10
comp69294_c0_seq2	BAA85038.1	alpha-2-macroglobulin-1	73.92	1453	354	5	5175	892	1	1452	0	2102	2.61387	0.000248924	0.00702697
comp69294_c0_seq3	BAA85040.1	alpha-2-macroglobulin-3	86.28	452	61	1	2244	892	702	1153	0	739	2.40552	0.00100463	0.0206153
comp702193_c0_seq1	BAE46429.1	ORF2-encoded protein	46.5	157	84	2	471	1	1045	1198	2e-63	139	-4.54408	0.000230561	0.00654454
comp124719_c0_seq1	BAL63124.1	CD2 family receptor	52.7	241	108	3	1729	1025	112	352	4e-63	240	-6.39341	0.00021796	0.0062159
comp17020_c0_seq17	BAL63128.1	CD2 family receptor	68.69	99	31	0	201	497	18	116	4e-32	154	-5.66784	0.00286389	0.0445236
comp101169_c0_seq1	CAD60788.1	novel protein similar to DNA polymerases	54	214	98	1	1816	1181	2	215	0.63	188	4.35493	5.32776e-06	0.000306365
comp277889_c0_seq3	CAF91893.1	unnamed protein product	57.48	301	121	7	457	1338	4	263	4e-69	260	-6.00289	0.00100641	0.0206153
comp120799_c0_seq1	CAJ30045.1	conservedhypothetical protein	67	103	33	1	375	67	59	160	0.31	140	5.53321	2.87436e-10	1.0975e-07
comp3032_c0_seq2	CBN81409.1	Alpha-tectorin	74.98	1523	380	6	7589	3024	1987	3477	0	2412	2.199	0.00151568	0.0285637
comp15263_c0_seq5	CBN81558.1	Ubiquitin thioesterase ZRANB1	87.84	658	76	3	2754	793	9	655	0	1193	2.57079	0.000372964	0.00991291
comp62166_c0_seq4	CBN82107.1	Uncharacterized protein	89.51	906	95	2	4236	1519	1	900	0	1376	6.25487	0.000530405	0.0125856
comp77283_c0_seq4	CCC93580.1	conservedhypothetical protein, partial	26.67	360	253	10	1579	2625	99	395	7e-16	84.3	7.79491	3.44558e-07	3.24268e-05
comp614443_c0_seq1	EFN63682.1	Transposable element P transposase	51	137	66	1	396	1	357	493	0.29	99	-6.07577	0.000726851	0.0157617
comp117413_c0_seq1	EFN65963.1	hypothetical protein EAG 07128	28.11	434	296	9	121	1374	326	753	6e-46	321	8.21647	2.87473e-08	4.34585e-06
comp86987_c0_seq1	EHB02293.1	Tripartite motif-containing protein 14, partial	30.96	197	126	2	1242	682	83	276	6e-22	103	-2.63745	0.000272634	0.00764142
comp182078_c0_seq2	EKC21463.1	hypothetical protein CGI_10003917	33.74	163	108	3	997	509	229	375	9e-17	85.5	6.3468	0.000390825	0.00995977
comp30569_c0_seq1	ELT90677.1	hypothetical protein CAPTEDRAFT 189695	48	261	134	1	325	1107	426	682	0.66	285	5.43622	1.36415e-10	6.51634e-08
comp284305_c0_seq1	EMC85132.1	Interleukin-17 receptor E, partial	25.3	328	224	8	467	1387	57	371	1e-15	83.2	-3.8405	6.76616e-05	0.00248275
comp1910_c4_seq9	EMP24043.1	NACHT, LRR and PYD domains-containing protein 12	48.62	759	381	10	3156	907	59	806	0	646	-7.6464	6.35441e-07	5.28104e-05
comp89904_c0_seq1	EMP27723.1	Stonustoxin subunit alpha	54.41	522	237	5	2221	3783	150	657	3e-146	1110	-8.94468	3.22066e-10	1.157e-07
comp69511_c0_seq4	ENSDARG00000000369	protein kinase, AMP-activated, gamma 3b non-catalytic subunit	76.08	372	89	2	1422	307	28	342	4e-163	540	5.81427	0.00286389	0.0445236
comp201330_c0_seq2	ENSDARG00000000370	triple functional domain (PTPRF interacting)	93.72	223	14	0	703	35	2077	2299	1e-97	353	6.15669	0.000726851	0.0157617
comp12360_c0_seq5	ENSDARG00000000394	matrin 3-like 1.1	31.88	160	99	4	645	196	977	1133	3e-16	86.3	-9.64698	3.77613e-11	2.83603e-08
comp180447_c0_seq1	ENSDARG00000000474	troponin I, skeletal, slow a	93.62	141	9	0	96	518	1	141	3e-68	254	2.59646	0.00301688	0.0466632
comp34866_c0_seq1	ENSDARG00000000503	syntaxin 1B	100	280	0	0	340	1179	1	280	8e-138	489	7.50685	1.71836e-06	0.00012163
comp45617_c0_seq1	ENSDARG00000000568	elongation factor RNA polymerase II	91.9	630	42	3	2870	1008	23	652	0	978	-8.4643	5.80018e-09	1.13989e-06
comp27847_c0_seq8	ENSDARG00000000861	scribbled homolog (Drosophila)	88.28	1032	91	5	2474	5479	679	1682	0	1574	8.87121	5.92055e-10	1.8147e-07
comp47408_c0_seq1	ENSDARG00000000972	pyruvate carboxylase, like	96.92	1169	36	0	331	3837	1	1169	0	2070	-3.28145	2.05366e-05	0.000918495
comp38290_c0_seq1	ENSDARG00000001220	MYC binding protein 2	92.24	3181	244	12	9594	61	27	3110	0	5430	6.80139	5.79138e-05	0.00213916
comp56581_c0_seq3	ENSDARG00000001354	solute carrier family 6 (neurotransmitter transporter, GABA), member 13 like	85.18	587	87	1	2146	386	24	608	0	989	3.27019	0.000222231	0.00632959
comp97854_c0_seq3	ENSDARG00000001442	inositol polyphosphate phosphatase-like 1b	78.66	703	149	5	1	2106	430	1077	0	1085	-4.98195	3.08679e-05	0.00128589
comp1977_c0_seq3	ENSDARG00000001470	major histocompatibility complex class I ZEA	83.33	30	5	0	4	93	281	310	2e-09	62	2.79184	0.000111024	0.00373352
comp226893_c0_seq1	ENSDARG00000001634	kin of IRRE like a	92.83	669	46	3	2537	537	151	807	0	1102	-2.31257	0.00179915	0.0332643
comp32873_c0_seq1	ENSDARG00000001829	zgc:112982	70.11	261	78	1	3	785	34	293	1e-84	313	-2.21481	0.00205016	0.0360215
comp7460_c0_seq1	ENSDARG00000001832	si:ch1073-403i13.1	74.63	67	17	0	202	2	60	126	3e-24	107	-4.3234	0.000608346	0.0142678
comp21432_c0_seq12	ENSDARG00000001857	AF4/FMR2 family, member 4	79.36	935	178	16	974	3733	184	1083	0	1051	-5.21402	9.78617e-06	0.000498021
comp8865_c0_seq1	ENSDARG00000001870	ATPase, Na+/K+ transporting, alpha 1a polypeptide, tandem duplicate 4	81.82	88	16	0	264	1	7	94	1e-23	105	4.68951	5.79138e-05	0.00213916
comp207002_c0_seq2	ENSDARG00000001879	neuron navigator 2b	77.99	945	199	10	221	3028	788	1717	0	1232	-9.52216	8.23339e-11	4.86609e-08
comp132340_c0_seq2	ENSDARG00000001933	protein kinase, AMP-activated, gamma 2 non-catalytic subunit	96.12	206	8	0	172	789	258	463	3e-110	395	-5.84507	0.00199604	0.0351168
comp11445_c0_seq1	ENSDARG00000001953	6-phosphofructo-2-kinase/fructose-2,6-biphosphatase 3	95.23	461	22	0	2	1384	58	518	0	904	4.63762	1.88422e-09	4.55669e-07
comp7276_c0_seq1	ENSDARG00000001993	myosin, heavy chain b	92.49	346	24	1	1032	1	1281	1626	1e-143	506	-2.4774	0.000426331	0.0107458
comp165132_c0_seq6	ENSDARG00000002013	growth factor receptor-bound protein 10a	96.26	428	16	1	123	1406	176	602	0	793	-8.11255	4.61803e-08	6.41523e-06
comp182816_c0_seq6	ENSDARG00000002167	calcium channel, voltage-dependent, beta 1 subunit	97.41	232	6	0	1717	1022	286	517	2e-113	407	-6.33523	0.000290613	0.00783952
comp1007552_c0_seq1	ENSDARG00000002192	asporin (LRR class 1)	92.66	177	13	0	533	3	61	237	2e-92	335	-6.14514	0.000726851	0.0157617
comp341827_c0_seq1	ENSDARG00000002204	heat shock protein, alpha-crystallin-related, b11	53.33	180	76	2	190	705	1	177	1e-42	170	3.78758	3.48186e-06	0.000217028
comp236803_c0_seq4	ENSDARG00000002213	inversin	79.33	1011	186	9	2964	1	1	994	0	1343	-6.95343	1.79859e-05	0.000808747
comp88826_c0_seq2	ENSDARG00000002249	thromboxane A synthase 1 (platelet, cytochrome P450, family 5, subfamily A)	86.35	469	64	1	1489	83	1	463	0	791	6.92584	2.82471e-05	0.00117965
comp5927_c1_seq1	ENSDARG00000002259	carbonic anhydrase XV c	76.33	283	67	0	151	999	5	287	2e-120	430	2.33097	0.00215335	0.0376071
comp427104_c0_seq1	ENSDARG00000002355	sedoheptulokinase	68.71	163	33	3	995	561	125	287	5e-142	219	-6.14514	0.000726851	0.0157617
comp65757_c0_seq1	ENSDARG00000002487	nucleolar complex associated 3 homolog (S. cerevisiae)	87.32	765	96	2	2920	629	1	763	0	1101	3.00934	0.000530803	0.0125906
comp62290_c0_seq1	ENSDARG00000002494	integrin, beta 6	89.24	781	84	0	2473	131	1	781	0	1367	-2.23264	0.00133237	0.0265913
comp105561_c0_seq1	ENSDARG00000002509	zgc:153911	80.67	238	46	0	198	911	1	238	5e-109	392	-7.46838	1.4456e-06	0.000105222
comp46752_c0_seq2	ENSDARG00000002720	utp15, U3 small nucleolar ribonucleoprotein, homolog	86.68	518	69	1	1871	318	1	517	0	882	-7.86776	1.6842e-07	1.82393e-05
comp16810_c0_seq2	ENSDARG00000002731	syndecan 2	83.81	210	31	3	158	778	1	208	7e-68	258	10.5049	1.45251e-14	6.47034e-11
comp10652_c0_seq2	ENSDARG00000002787	groucho 2	98.95	762	8	0	550	2835	1	762	0	1422	-7.76132	2.97358e-07	2.87959e-05
comp42129_c0_seq6	ENSDARG00000002837	lactamase, beta 2	90.53	95	9	0	133	417	1	95	2e-44	178	-5.66784	0.00286389	0.0445236
comp45642_c0_seq2	ENSDARG00000002847	fibronectin type III domain containing 1	76.91	1719	388	17	5465	336	1	1645	0	2244	-2.33894	0.00140083	0.0267917
comp445673_c0_seq1	ENSDARG00000002872	zgc:113210	38.61	259	152	4	2083	2838	171	429	4e-42	171	6.15669	0.000726851	0.0157617
comp59634_c0_seq2	ENSDARG00000002877	RALBP1 associated Eps domain containing 1	95.71	443	19	0	4485	3157	1	443	0	868	-7.46838	1.4456e-06	0.000105222
comp81437_c0_seq3	ENSDARG00000002916	Sec31 homolog B (S. cerevisiae)	88.98	835	85	3	117	2600	1	833	0	1460	-8.19665	2.87473e-08	4.34585e-06
comp166282_c0_seq10	ENSDARG00000002994	inositol 1,4,5-trisphosphate 3-kinase Ca	88.1	420	46	3	292	1539	1	417	0	684	6.05133	0.00140897	0.0267917
comp30896_c0_seq5	ENSDARG00000003058	FGFR1 oncogene partner	83.67	349	46	4	3788	2775	1	348	6e-150	530	-6.70043	5.79138e-05	0.00213916
comp91261_c0_seq2	ENSDARG00000003069	BTB (POZ) domain containing 7	95.63	1076	46	2	1017	4241	3	1077	0	1846	7.82719	2.97358e-07	2.87959e-05
comp633857_c0_seq1	ENSDARG00000003145	CXADR-like membrane protein	88.89	54	6	0	272	433	16	69	1e-22	102	-6.27461	0.000390825	0.00995977
comp3497_c0_seq1	ENSDARG00000003203	Rhesus blood group, C glycoprotein a	86.68	488	65	1	2639	1176	1	487	0	831	3.83129	2.42643e-06	0.000162766
comp225822_c0_seq2	ENSDARG00000003217	URB2 ribosome biogenesis 2 homolog (S. cerevisiae)	81.72	897	160	2	123	2801	1	894	0	1276	6.05133	0.00140897	0.0267917
comp29163_c0_seq2	ENSDARG00000003250	phosphoinositide-3-kinase, catalytic, delta polypeptide	92.69	1039	74	1	296	3406	1	1039	0	1874	-7.13491	7.72046e-06	0.000407805
comp695165_c0_seq1	ENSDARG00000003290	disabled homolog 1b (Drosophila)	56.35	197	85	6	2	589	338	510	6e-44	175	-3.4081	0.00208845	0.0366076
comp22606_c0_seq4	ENSDARG00000003495	MAP-kinase activating death domain	93.83	875	35	1	3685	1118	767	1641	0	1526	-8.58155	2.97568e-09	6.47662e-07
comp52265_c0_seq1	ENSDARG00000003523	intelectin 3	83.28	317	51	2	115	1059	1	314	3e-157	552	2.97329	0.000100452	0.00338994
comp61052_c0_seq1	ENSDARG00000003751	LATS, large tumor suppressor, homolog 1 (Drosophila)	81.36	1100	196	13	118	3390	1	1068	0	1679	6.15669	0.000726851	0.0157617
comp48730_c0_seq1	ENSDARG00000003776	phosphatidylinositol-5-phosphate 4-kinase, type II, alpha a	96.28	376	14	0	817	1944	29	404	0	633	-7.80485	2.57175e-07	2.5802e-05
comp72740_c0_seq3	ENSDARG00000003811	plexin b2a	64.7	1714	579	15	5065	2	6	1709	0	2145	-6.60517	9.63608e-05	0.00325847
comp2055_c0_seq3	ENSDARG00000003820	nuclear receptor subfamily 1, group D, member 2a	71.88	377	105	8	2247	1120	159	504	9e-129	458	3.16924	2.87438e-05	0.00119964
comp69168_c0_seq3	ENSDARG00000003836	transmembrane protein 63Ba	87.65	826	99	3	3269	801	3	816	0	1242	-9.15268	8.66618e-11	4.86609e-08
comp257103_c0_seq1	ENSDARG00000003865	par-6 partitioning defective 6 homolog beta (C. elegans)	92.97	384	27	1	233	1384	1	381	6e-166	582	-6.00289	0.00100641	0.0206153
comp360489_c0_seq1	ENSDARG00000003872	coiled-coil domain containing 102A	94.84	581	30	0	2980	1238	1	581	0	761	6.15669	0.000726851	0.0157617
comp274716_c0_seq1	ENSDARG00000003909	finTRIM family, member 1	68.29	41	13	0	759	637	516	556	1e-09	60.8	-6.39341	0.00021796	0.0062159
comp54629_c0_seq2	ENSDARG00000004105	endothelium-specific receptor tyrosine kinase 1	98.11	159	3	0	1181	705	957	1115	2e-89	327	2.58104	0.000700737	0.0157617
comp95108_c0_seq4	ENSDARG00000004196	tumor necrosis factor (ligand) superfamily, member 10 like	88.33	317	33	1	2548	1610	1	317	1e-155	548	-8.12977	4.09326e-08	5.75805e-06
comp161561_c1_seq16	ENSDARG00000004218	Rho family GTPase 1 like	98.31	59	1	0	1	177	174	232	1e-25	115	3.34621	0.00141951	0.0268974
comp32359_c0_seq4	ENSDARG00000004246	slit (Drosophila) homolog 2	91.56	616	51	2	327	2171	904	1512	0	1125	2.86769	0.000387624	0.00995977
comp9456_c0_seq2	ENSDARG00000004301	ras homolog gene family, member Gb	95.29	191	9	0	3458	2886	1	191	5e-95	347	2.93254	0.000270961	0.0076009
comp84724_c0_seq2	ENSDARG00000004336	exocyst complex component 4	96.69	968	31	1	7	2907	1	968	0	1768	-6.14514	0.000726851	0.0157617
comp129136_c0_seq3	ENSDARG00000004372	formin-like 3	96.07	484	19	0	1539	88	509	992	0	770	-7.4952	1.21973e-06	9.12665e-05
comp93015_c0_seq6	ENSDARG00000004574	general transcription factor IIIC, polypeptide 2, beta	76.97	838	178	4	251	2719	19	853	0	1266	-7.6464	6.35441e-07	5.28104e-05
comp36676_c0_seq4	ENSDARG00000004580	nicotinamide nucleotide adenylyltransferase 2	96.63	297	10	0	159	1049	8	304	3e-163	573	-6.21133	0.000530405	0.0125856
comp11572_c0_seq14	ENSDARG00000004621	glycoprotein M6Ab	87.3	126	9	1	2895	2539	167	292	2e-50	199	7.09445	1.44592e-05	0.000684729
comp43898_c0_seq3	ENSDARG00000004636	coiled-coil domain containing 9	71.93	545	146	6	2517	904	139	669	9e-179	625	3.57017	3.23953e-05	0.00134616
comp58357_c0_seq2	ENSDARG00000004672	protein tyrosine kinase 2a	80.07	1074	201	9	3811	629	28	1085	0	1640	-6.60517	9.63608e-05	0.00325847
comp6319_c0_seq1	ENSDARG00000004748	zgc:100868	67.54	305	99	2	46	960	1	302	7e-124	441	2.22173	0.00158972	0.0297963
comp21507_c0_seq6	ENSDARG00000004753	myosin light chain kinase b	95.88	291	12	0	2	874	422	712	2e-150	529	-6.27461	0.000390825	0.00995977
comp183365_c0_seq1	ENSDARG00000004851	histone H4 transcription factor	89.98	489	49	1	114	1580	1	487	0	894	-6.70043	5.79138e-05	0.00213916
comp54098_c0_seq2	ENSDARG00000004917	PDX1 C-terminal inhibiting factor 1	94.04	722	41	4	481	2640	1	720	0	1324	-7.4952	1.21973e-06	9.12665e-05
comp41123_c0_seq1	ENSDARG00000004988	protein phosphatase 3, catalytic subunit, alpha isozyme	97.82	413	9	0	2	1240	109	521	0	837	-6.14514	0.000726851	0.0157617
comp37493_c0_seq10	ENSDARG00000005015	TSPY-like 1	94.34	265	15	0	443	1237	190	454	1e-133	474	-6.50317	0.000164799	0.00497142
comp55371_c0_seq1	ENSDARG00000005026	teashirt family zinc finger 1	94.39	1140	64	1	1001	4420	1	1138	0	1792	-9.28151	3.86235e-11	2.83603e-08
comp1081_c0_seq1	ENSDARG00000005085	gamma-glutamyl cyclotransferase b	85.47	179	26	0	805	269	21	199	5e-87	318	2.47238	0.000948098	0.0200541
comp92880_c0_seq2	ENSDARG00000005104	LIM domain kinase 2	93.78	563	35	0	3315	1627	80	642	0	965	-2.11346	0.00236625	0.0406245
comp23140_c0_seq1	ENSDARG00000005236	Snf2-related CREBBP activator protein	77.53	2701	511	30	4649	12463	1245	3917	0	2978	-2.05035	0.00317225	0.0486273
comp99669_c0_seq2	ENSDARG00000005251	ribulose-5-phosphate-3-epimerase	96.93	228	7	0	1409	726	1	228	2e-127	453	-6.78978	4.53239e-05	0.00175973
comp97539_c0_seq2	ENSDARG00000005355	La ribonucleoprotein domain family, member 6	93.06	432	26	3	584	1867	6	434	1e-175	614	-5.84507	0.00199604	0.0351168
comp16822_c0_seq1	ENSDARG00000005419	interleukin 1, beta	56.07	280	119	6	83	910	1	272	5e-73	272	6.18615	4.15251e-13	8.67082e-10
comp129228_c0_seq3	ENSDARG00000005476	neuron navigator 3	95.89	973	39	2	5859	2944	1310	2274	0	1558	-7.23376	5.18875e-06	0.000299143
comp501101_c0_seq1	ENSDARG00000005485	upper zone of growth plate and cartilage matrix associated b	82.5	120	21	0	727	368	16	135	5e-41	165	-6.32436	1.86568e-08	3.04799e-06
comp59312_c0_seq3	ENSDARG00000005525	aspartoacylase (aminocyclase) 3, tandem duplicate 2	87.58	314	39	0	1763	822	305	618	3e-161	566	-7.96689	9.83586e-08	1.17152e-05
comp173527_c0_seq1	ENSDARG00000005586	zinc finger and BTB domain containing 20	90.57	700	66	4	90	2189	1	687	0	1124	-7.1004	9.4751e-06	0.000482927
comp272113_c0_seq1	ENSDARG00000005600	bone morphogenetic protein receptor, type 1ba	79.29	507	104	3	392	1909	2	504	0	816	-2.86454	0.000552913	0.0130733
comp75844_c0_seq11	ENSDARG00000005625	transmembrane protein 57a	98.23	113	2	0	1817	1479	552	664	4e-45	180	-6.9916	1.79859e-05	0.000808747
comp59814_c0_seq1	ENSDARG00000005642	F-box and WD-40 domain protein 5	92.13	305	24	1	910	1824	1	299	9e-161	564	7.38204	2.94065e-06	0.000185544
comp152177_c0_seq1	ENSDARG00000005648	olfactomedin-like 2A	90.67	643	59	1	2010	85	3	645	0	1065	-2.29347	0.00103422	0.0211202
comp332442_c0_seq1	ENSDARG00000005716	olfactomedin-like 2Ba	71.13	613	173	10	1830	4	1	579	0	749	-2.21839	0.00287627	0.0447056
comp32968_c0_seq1	ENSDARG00000005749	cullin-associated and neddylation-dissociated 2 (putative)	94.07	1231	73	0	142	3834	1	1231	0	2203	2.25462	0.00111415	0.0226212
comp28312_c0_seq6	ENSDARG00000005754	protein tyrosine phosphatase, receptor type, f, b	93.23	1270	84	2	372	4175	1	1270	0	2338	-4.58685	5.46721e-08	7.36519e-06
comp32837_c0_seq9	ENSDARG00000005799	small integral membrane protein 14	86.67	105	14	0	14	328	38	142	4e-51	200	6.66332	1.04166e-09	2.80656e-07
comp27536_c0_seq11	ENSDARG00000005908	CDC-like kinase 4b	93.21	324	22	0	847	1818	156	479	1e-180	630	5.93766	0.00199604	0.0351168
comp1555_c0_seq1	ENSDARG00000005945	squamous cell carcinoma antigen recognised by T cells	90.09	777	77	0	262	2592	1	777	0	950	-6.01553	1.16525e-07	1.36838e-05
comp72018_c0_seq1	ENSDARG00000006060	absent in melanoma 1b	67.52	976	283	11	2013	4838	2	940	0	1261	-2.13619	0.00266098	0.0445236
comp804228_c0_seq1	ENSDARG00000006181	hypoxia-inducible factor 1, alpha subunit (basic helix-loop-helix transcription factor) a	83.69	515	83	4	1543	2	13	516	0	729	-3.25866	0.000999618	0.0206153
comp13436_c0_seq3	ENSDARG00000006200	zgc:158450	77.49	1635	350	16	13117	8267	1	1585	0	1823	9.91542	7.17702e-13	1.29611e-09
comp13685_c0_seq3	ENSDARG00000006314	integrin, alpha V	90.74	1047	97	1	301	3441	1	1045	0	1875	-11.1841	1.53592e-15	9.32985e-12
comp83801_c0_seq3	ENSDARG00000006353	integrin, alpha 5 (fibronectin receptor, alpha polypeptide)	93.27	788	49	1	3794	1443	248	1035	0	1448	8.00701	9.83586e-08	1.17152e-05
comp3008_c0_seq11	ENSDARG00000006375	NSFL1 (p97) cofactor (p47)	89.01	373	40	2	5766	4651	1	372	2e-157	555	9.93777	6.12154e-13	1.13621e-09
comp54346_c0_seq4	ENSDARG00000006545	RGP1 retrograde golgi transport homolog (S. cerevisiae)	95.71	210	9	0	378	1007	1	210	7e-114	409	6.15669	0.000726851	0.0157617
comp785606_c0_seq1	ENSDARG00000006568	potassium large conductance calcium-activated channel, subfamily M, beta member 2	53.61	97	20	3	300	85	136	232	1e-18	90.1	6.3468	0.000390825	0.00995977
comp47699_c0_seq7	ENSDARG00000006584	PHD finger protein 8	95.24	252	12	0	756	1	15	266	2e-141	498	-7.16862	6.31674e-06	0.000347962
comp3572_c0_seq2	ENSDARG00000006588	zgc:111983	41.89	265	145	5	905	138	173	437	1e-39	161	7.38204	2.94065e-06	0.000185544
comp35158_c0_seq1	ENSDARG00000006617	N-ethylmaleimide-sensitive factor attachment protein, gamma, like	89.18	194	21	0	147	728	1	194	2e-132	348	2.78165	0.00156555	0.0293761
comp110061_c0_seq1	ENSDARG00000006621	paraspeckle component 1	87.85	461	52	4	330	1700	56	512	0	644	-8.02325	7.59584e-08	9.63086e-06
comp86577_c0_seq1	ENSDARG00000006666	BUD13 homolog (S. cerevisiae)	77.54	276	62	0	289	1116	81	356	0	370	6.59193	0.000125561	0.00404331
comp23991_c0_seq4	ENSDARG00000006812	WD repeat domain 26b	95.5	578	25	2	344	2074	1	576	0	997	8.79166	9.58988e-10	2.60482e-07
comp39915_c0_seq7	ENSDARG00000006892	myosin IIIB	44.6	713	355	13	3467	1449	93	796	3e-158	557	-2.73247	0.00219265	0.0382135
comp16106_c0_seq1	ENSDARG00000006901	AE binding protein 1	80.35	1038	182	8	3676	629	225	1236	0	1430	-2.08908	0.00238485	0.0408949
comp193222_c0_seq2	ENSDARG00000006921	low density lipoprotein receptor-related protein 5	75.36	1591	389	9	6704	1941	24	1598	0	2412	-5.75918	0.00286389	0.0445236
comp13156_c0_seq4	ENSDARG00000007034	heterogeneous nuclear ribonucleoprotein K, like	97.58	413	10	2	56	1294	21	431	1e-164	577	3.34914	0.000124037	0.00404331
comp186756_c0_seq1	ENSDARG00000007081	protein inhibitor of activated STAT, 4a	96.65	507	17	0	19	1539	2	508	0	842	-6.00289	0.00100641	0.0206153
comp104717_c0_seq1	ENSDARG00000007125	ankyrin repeat and SOCS box containing 6	85.25	434	64	0	210	1511	1	434	0	632	6.73489	7.44607e-05	0.00265071
comp189576_c0_seq1	ENSDARG00000007127	acetyl-CoA acetyltransferase 2	93.92	395	24	0	81	1265	1	395	0	749	-6.95343	1.79859e-05	0.000808747
comp20648_c1_seq11	ENSDARG00000007135	CCR4-NOT transcription complex, subunit 3a	78.26	115	25	0	345	1	435	549	2e-11	66.2	5.81427	0.00286389	0.0445236
comp135661_c0_seq2	ENSDARG00000007169	integrin beta 1 binding protein 1	95.94	197	8	0	1195	605	1	197	3e-79	293	-3.4886	0.000395255	0.0100459
comp22262_c0_seq13	ENSDARG00000007175	RecQ protein-like (DNA helicase Q1-like)	89.69	621	63	1	3794	1935	3	623	0	1101	8.74173	1.34054e-09	3.49898e-07
comp64142_c0_seq9	ENSDARG00000007179	SAM and SH3 domain containing 1a	80.95	840	148	6	93	2576	357	1192	0	1047	-3.66908	0.000681598	0.0157617
comp10206_c0_seq3	ENSDARG00000007265	regulator of G-protein signaling 13	87.5	176	22	1	137	664	6	180	3e-84	310	-7.90824	1.46828e-07	1.66005e-05
comp101176_c0_seq3	ENSDARG00000007271	myoneurin	87.09	302	38	2	73	975	522	808	1e-155	547	6.3468	0.000390825	0.00995977
comp9020_c0_seq1	ENSDARG00000007377	ornithine decarboxylase 1	94.41	143	8	0	510	938	1	143	8e-74	274	2.54142	0.000568949	0.0134192
comp394815_c0_seq1	ENSDARG00000007421	formiminotransferase cyclodeaminase	91.71	543	45	0	17	1645	8	550	0	949	2.31692	0.00149138	0.0281345
comp68066_c0_seq18	ENSDARG00000007657	cyclin H	91.22	319	28	0	128	1084	1	319	2e-161	566	-5.75918	0.00286389	0.0445236
comp60507_c0_seq1	ENSDARG00000007663	amphiphysin	76.26	796	110	6	3305	1155	1	784	0	970	-6.27461	0.000390825	0.00995977
comp131556_c0_seq2	ENSDARG00000007722	nudix (nucleoside diphosphate linked moiety X)-type motif 8	59.84	381	140	9	57	1160	1	362	3e-109	393	5.81427	0.00286389	0.0445236
comp7091_c0_seq1	ENSDARG00000007739	ATPase, Na+/K+ transporting, alpha 1a polypeptide, tandem duplicate 2	89.14	175	19	0	1	525	832	1006	1e-82	302	3.40704	0.000112865	0.00378401
comp89588_c0_seq1	ENSDARG00000007812	Sp3b transcription factor	57.14	70	25	1	526	332	19	88	9e-18	80.5	-2.30532	0.00187946	0.0345484
comp76617_c0_seq3	ENSDARG00000007885	Fanconi anemia, complementation group L	95.62	251	11	0	207	959	121	371	7e-143	505	-5.84507	0.00199604	0.0351168
comp126113_c0_seq2	ENSDARG00000007996	POU class 2 homeobox 1b	83.77	684	96	4	2008	2	1	658	0	665	-3.29445	0.000335144	0.00895402
comp34682_c0_seq2	ENSDARG00000008142	syntaxin binding protein 3	83.53	85	14	0	988	734	505	589	3e-36	149	6.51476	0.00021796	0.0062159
comp13768_c0_seq5	ENSDARG00000008188	splicing factor 1	93.55	248	16	0	858	115	1	248	1e-125	447	-8.73568	1.13224e-09	3.00218e-07
comp81606_c0_seq1	ENSDARG00000008192	pantothenate kinase 1a	93.85	439	24	1	3779	2472	1	439	0	733	7.88965	1.93558e-07	2.04318e-05
comp133947_c0_seq5	ENSDARG00000008279	mitogen-activated protein kinase kinase 7	97.44	429	11	0	3445	2159	1	429	0	804	-7.67013	5.43348e-07	4.6907e-05
comp791611_c0_seq1	ENSDARG00000008329	acid-sensing (proton-gated) ion channel 1a	69.4	232	71	1	3	698	99	329	5e-86	314	-5.66784	0.00286389	0.0445236
comp125531_c0_seq1	ENSDARG00000008398	calcium channel, voltage-dependent, L type, alpha 1C subunit	97.4	1152	30	0	3498	43	1	1152	0	1927	-7.02879	1.44592e-05	0.000684729
comp47443_c0_seq3	ENSDARG00000008487	dystrophin	45.9	1488	797	17	6288	1849	2002	3425	0	1217	-7.02879	1.44592e-05	0.000684729
comp41814_c0_seq4	ENSDARG00000008560	BRCA1 associated protein	92.5	573	40	3	2210	501	1	563	0	1029	-6.87393	2.82471e-05	0.00117965
comp37085_c1_seq3	ENSDARG00000008575	lysosomal trafficking regulator	91.75	1854	147	3	208	5751	1	1853	0	3091	7.2454	6.31674e-06	0.000347962
comp32478_c0_seq2	ENSDARG00000008732	zgc:66479	63.27	599	191	7	237	1946	1	578	3e-155	547	-3.47301	0.000140031	0.00446836
comp14075_c0_seq1	ENSDARG00000008969	fibrinogen, B beta polypeptide	87.45	486	61	1	74	1531	1	484	0	890	2.92977	3.74526e-05	0.00150665
comp325531_c0_seq1	ENSDARG00000009014	collagen, type XI, alpha 1b	91.3	1195	103	2	261	3842	1	1194	0	1392	-2.20603	0.0014733	0.0278091
comp19122_c0_seq3	ENSDARG00000009021	cholinergic receptor, nicotinic, alpha polypeptide 1	97.97	197	4	0	1220	630	260	456	2e-85	314	2.3822	0.000902305	0.0191644
comp45936_c0_seq1	ENSDARG00000009023	ankyrin repeat domain 28b	97.62	1052	25	0	167	3322	1	1052	0	1993	7.09445	1.44592e-05	0.000684729
comp37947_c0_seq20	ENSDARG00000009031	TRAF2 and NCK interacting kinase b	94.62	186	10	0	741	184	202	387	5e-80	294	-6.00289	0.00100641	0.0206153
comp47018_c0_seq2	ENSDARG00000009040	zgc:73324	86.75	234	31	2	1415	714	1	231	2e-113	407	3.40761	0.000341233	0.0090985
comp164519_c0_seq15	ENSDARG00000009194	collagen, type XVI, alpha 1	83.9	1609	234	6	235	4986	1	1605	0	1348	-7.16862	6.31674e-06	0.000347962
comp127086_c0_seq2	ENSDARG00000009209	solute carrier family 9 (sodium/hydrogen exchanger), member 6a	90.41	688	63	2	161	2215	11	697	0	1105	-7.57278	8.75702e-07	6.94935e-05
comp42163_c0_seq5	ENSDARG00000009217	target of myb1-like 2 (chicken)	92.75	524	38	0	47	1618	1	524	0	856	6.15669	0.000726851	0.0157617
comp87130_c0_seq4	ENSDARG00000009311	parvalbumin 6	85.32	109	16	0	57	383	1	109	8e-47	183	6.59193	0.000125561	0.00404331
comp7641_c0_seq1	ENSDARG00000009341	nebulin-related anchoring protein	88.39	1861	179	2	171	5642	1	1861	0	3221	-2.93324	3.67256e-05	0.00148097
comp275371_c0_seq1	ENSDARG00000009401	versican b	62.48	549	194	7	174	1784	2	528	1e-173	607	-2.11874	0.00245555	0.0420173
comp104136_c0_seq3	ENSDARG00000009442	phosphatidylinositol-4-phosphate 5-kinase, type I, gamma b	86.68	533	67	2	2891	1305	2	533	0	843	-5.92614	0.00140897	0.0267917
comp507_c2_seq4	ENSDARG00000009447	ATP synthase, H+ transporting, mitochondrial F0 complex, subunit c3 (subunit 9) genome duplicate b	98.57	140	2	0	659	1078	1	140	7e-57	219	7.85876	2.22885e-07	2.27373e-05
comp43555_c0_seq2	ENSDARG00000009472	mediator complex subunit 19b	96.25	240	9	0	2613	1894	1	240	5e-114	410	-3.32391	6.65778e-05	0.00244701
comp70305_c0_seq1	ENSDARG00000009494	X-ray repair complementing defective repair in Chinese hamster cells 1	84.98	446	67	1	147	1484	1	443	3e-166	583	-6.95343	1.79859e-05	0.000808747
comp8096_c0_seq1	ENSDARG00000009505	slowmo homolog 2 (Drosophila)	95.34	193	9	0	1860	1282	1	193	5e-104	376	2.53124	0.000259868	0.00730814
comp20454_c0_seq1	ENSDARG00000009524	ring finger protein 150a	94.03	419	25	0	283	1539	1	419	0	728	3.97611	2.5431e-06	0.000168411
comp59329_c0_seq1	ENSDARG00000009550	forkhead box I3b	89.12	386	41	2	2836	1682	1	383	8e-174	608	3.43932	8.711e-05	0.00307156
comp7316_c0_seq2	ENSDARG00000009563	solute carrier family 1 (glial high affinity glutamate transporter), member 2b	95.79	523	20	1	307	1869	3	525	0	882	2.70457	0.00052717	0.0125856
comp9095_c0_seq3	ENSDARG00000009677	discs, large (Drosophila) homolog 1	91.76	352	15	1	297	1310	558	909	1e-178	624	6.92584	2.82471e-05	0.00117965
comp55031_c0_seq10	ENSDARG00000009689	dishevelled associated activator of morphogenesis 1b	87.48	527	61	3	291	1856	1	526	0	884	3.25749	0.000977184	0.0205846
comp17105_c0_seq1	ENSDARG00000009796	kinesin light chain 1a	94.34	601	34	1	143	1945	1	600	0	1050	-2.29317	0.00265632	0.0445236
comp49528_c0_seq2	ENSDARG00000009939	mitochondrial calcium uptake 2	80.84	308	59	0	3259	2336	112	419	1e-138	492	7.19682	7.72046e-06	0.000407805
comp95581_c0_seq2	ENSDARG00000010025	lipolysis stimulated lipoprotein receptor	83.98	568	91	1	1	1704	26	592	0	633	-8.84396	5.92055e-10	1.8147e-07
comp33230_c0_seq3	ENSDARG00000010070	a disintegrin and metalloproteinase domain 9	88.29	444	50	2	2831	1506	336	779	0	782	9.27381	4.6277e-11	3.25493e-08
comp17658_c0_seq6	ENSDARG00000010098	pantothenate kinase 1b	94.85	447	23	0	4372	3032	1	447	0	745	7.46643	2.04881e-06	0.000141571
comp55567_c0_seq2	ENSDARG00000010169	myeloid differentiation primary response gene (88)	90.71	280	26	0	185	1024	1	280	5e-152	535	-2.95681	0.00156555	0.0293761
comp175616_c0_seq10	ENSDARG00000010248	WD repeat domain 54	94.02	117	7	0	252	602	220	336	4e-61	232	-6.07577	0.000726851	0.0157617
comp32740_c1_seq1	ENSDARG00000010252	Janus kinase 3 (a protein tyrosine kinase, leukocyte)	86.82	1146	151	2	311	3748	1	1103	0	2016	2.91141	0.000335113	0.00895402
comp173555_c0_seq2	ENSDARG00000010301	UDP-Gal:betaGlcNAc beta 1,4- galactosyltransferase, polypeptide 6	97.64	381	9	0	621	1763	1	381	0	769	6.86496	3.56805e-05	0.00144144
comp20976_c0_seq2	ENSDARG00000010400	leucine rich repeat (in FLII) interacting protein 2	94.86	292	15	0	407	1282	114	405	5e-143	506	-3.0838	0.000305681	0.00821612
comp76_c0_seq1	ENSDARG00000010423	nephrosin	70.93	258	74	1	206	976	16	273	4e-109	392	2.77984	7.15623e-05	0.00261725
comp69898_c0_seq2	ENSDARG00000010445	TraB domain containing	97.4	231	6	0	51	743	130	360	1e-115	415	2.34488	0.00263005	0.0445211
comp323044_c0_seq1	ENSDARG00000010477	purinergic receptor P2X, ligand-gated ion channel, 3a	80.73	410	77	1	79	1302	1	410	0	679	2.68086	0.00226613	0.0392688
comp45211_c0_seq34	ENSDARG00000010524	si:ch211-282j22.3	92.5	560	42	1	137	1816	281	837	0	1020	-6.65358	7.44607e-05	0.00265071
comp34759_c0_seq16	ENSDARG00000010654	Rho GTPase activating protein 42	85.54	588	85	6	2933	1170	298	863	0	886	7.04041	1.79859e-05	0.000808747
comp103895_c0_seq4	ENSDARG00000010655	protein phosphatase 1K (PP2C domain containing)	89.44	180	19	0	597	58	1	180	2e-90	329	-6.33523	0.000290613	0.00783952
comp456325_c0_seq1	ENSDARG00000010758	calpain 12	93.33	165	11	0	57	551	1	165	1e-88	322	-2.50089	0.00251728	0.0428869
comp42509_c1_seq4	ENSDARG00000010773	patatin-like phospholipase domain containing 6	94.8	1347	70	3	108	4148	1	1342	0	2435	8.3108	1.82837e-08	2.99437e-06
comp103388_c0_seq2	ENSDARG00000010789	homer homolog 3 (Drosophila)	86.94	360	43	1	418	1485	1	360	4e-174	609	-3.25866	0.000999618	0.0206153
comp120072_c0_seq3	ENSDARG00000010995	missing oocyte, meiosis regulator, homolog (Drosophila)	97.96	441	9	0	2129	807	436	876	0	904	-7.06503	1.16786e-05	0.00057804
comp206210_c0_seq1	ENSDARG00000011049	solute carrier family 17, member 9b	96.34	465	17	0	317	1711	1	465	0	916	-8.50445	4.77124e-09	9.63171e-07
comp5793_c0_seq4	ENSDARG00000011055	F-box protein 9	91.44	397	34	1	4947	3757	26	421	0	746	8.21647	2.87473e-08	4.34585e-06
comp502949_c0_seq1	ENSDARG00000011076	melanoregulin	86.94	222	29	1	148	813	1	220	3e-93	339	-4.09702	1.4221e-06	0.000105114
comp2568_c0_seq4	ENSDARG00000011122	PTC7 protein phosphatase homolog a (S. cerevisiae)	98.99	297	3	0	737	1627	1	297	3e-160	563	2.55496	0.00031287	0.0084026
comp28444_c0_seq2	ENSDARG00000011233	phosphate cytidylyltransferase 1, choline, alpha a	95.63	366	16	0	2619	1522	1	366	2e-164	577	2.95024	0.000110618	0.00372362
comp80627_c0_seq3	ENSDARG00000011281	oxysterol binding protein-like 1A	89.44	701	74	0	165	2267	1	701	0	1243	7.42485	2.45054e-06	0.000162766
comp255928_c0_seq1	ENSDARG00000011445	ELM2 and Myb/SANT-like domain containing 1	36.8	231	113	5	1341	1934	582	805	4e-35	147	-6.33523	0.000290613	0.00783952
comp52689_c0_seq1	ENSDARG00000011459	gelsolin a	95.4	87	4	0	1691	1431	642	728	2e-45	181	6.05133	0.00140897	0.0267917
comp157668_c0_seq6	ENSDARG00000011466	lactation elevated 1a	94.83	232	12	0	1092	397	239	470	2e-108	389	7.19682	7.72046e-06	0.000407805
comp160287_c0_seq1	ENSDARG00000011487	guanine nucleotide binding protein (G protein), q polypeptide	93.59	359	23	0	593	1669	1	359	0	678	-6.7458	4.53239e-05	0.00175973
comp256909_c0_seq1	ENSDARG00000011490	signal peptide, CUB domain, EGF-like 3	95.73	281	12	0	844	2	513	793	1e-156	549	-2.80254	0.00291167	0.0451509
comp109938_c0_seq3	ENSDARG00000011533	sema domain, transmembrane domain (TM), and cytoplasmic domain, (semaphorin) 6D, like	95.44	658	28	4	136	2103	1	652	0	1214	-3.3325	2.63054e-05	0.00113547
comp44345_c0_seq1	ENSDARG00000011570	POU class 6 homeobox 1	84.99	613	64	8	432	2186	1	608	0	743	-7.16862	6.31674e-06	0.000347962
comp30314_c1_seq2	ENSDARG00000011571	calcitonin receptor-like b	87.96	465	56	2	150	1544	4	466	0	828	-6.65358	7.44607e-05	0.00265071
comp122675_c0_seq3	ENSDARG00000011582	SRY-box containing gene 5	94.61	204	11	2	2	613	558	758	8e-61	234	-7.80485	2.57175e-07	2.5802e-05
comp214777_c0_seq2	ENSDARG00000011661	twinfilin, actin-binding protein, homolog 1b	95.41	370	17	0	3	1112	6	375	0	673	-6.00289	0.00100641	0.0206153
comp40275_c0_seq2	ENSDARG00000011830	FYVE, RhoGEF and PH domain containing 4a	82.42	711	119	2	3	2117	22	727	0	1179	5.81427	0.00286389	0.0445236
comp122554_c0_seq2	ENSDARG00000011845	chimerin (chimaerin) 2	73.35	454	120	4	286	1644	17	466	0	696	-6.00289	0.00100641	0.0206153
comp167829_c0_seq3	ENSDARG00000011855	AP2 associated kinase 1	90.55	582	55	1	3491	1746	1	569	0	931	-7.06503	1.16786e-05	0.00057804
comp29715_c0_seq2	ENSDARG00000011897	tumor susceptibility gene 101	88.3	393	46	0	2177	999	1	393	0	694	-7.9476	1.12212e-07	1.32238e-05
comp29580_c0_seq4	ENSDARG00000011909	inositol 1,4,5-triphosphate receptor, type 2	90.67	1983	181	6	301	6237	1	1947	0	3512	-3.28803	1.14968e-05	0.00057804
comp53905_c0_seq2	ENSDARG00000011932	protein kinase C binding protein 1, like	93.24	547	37	1	4365	2725	1	542	0	1000	-6.44934	0.000164799	0.00497142
comp60905_c0_seq1	ENSDARG00000012076	apolipoprotein A-Ia	82.06	262	47	0	992	207	1	262	3e-121	432	2.90646	0.00087065	0.0185333
comp272801_c0_seq2	ENSDARG00000012248	RGM domain family, member A	88.31	445	50	1	203	1531	5	449	0	758	-3.44796	7.81216e-05	0.00277512
comp15580_c0_seq10	ENSDARG00000012294	adaptor-related protein complex 1, gamma 1 subunit	95.79	594	25	1	104	1885	2	593	0	1020	-4.25397	8.02481e-06	0.000422878
comp167119_c0_seq2	ENSDARG00000012369	retinol dehydrogenase 10b	91.02	334	25	1	300	1286	1	334	1e-177	620	6.15669	0.000726851	0.0157617
comp20978_c0_seq2	ENSDARG00000012378	N(alpha)-acetyltransferase 35, NatC auxiliary subunit	97.29	554	15	0	67	1728	1	554	0	1075	-2.09269	0.00298756	0.0462417
comp190_c0_seq1	ENSDARG00000012395	matrix metalloproteinase 13a	74.73	471	114	3	1654	257	7	475	0	695	3.18495	7.96863e-06	0.000420249
comp1002214_c0_seq1	ENSDARG00000012422	collagen type XI alpha-2	88.49	139	16	0	1	417	1883	2021	5e-67	250	-6.07577	0.000726851	0.0157617
comp28757_c0_seq4	ENSDARG00000012450	vacuole membrane protein 1	95.81	406	17	0	1963	746	1	406	0	696	6.3468	0.000390825	0.00995977
comp24495_c0_seq3	ENSDARG00000012519	host cell factor C1b	95.39	564	20	2	58	1731	1427	1990	0	793	7.50685	1.71836e-06	0.00012163
comp38538_c0_seq3	ENSDARG00000012694	complement component c3a	78.52	1406	298	3	139	4344	24	1428	0	2181	2.34256	0.000859387	0.0183578
comp40913_c0_seq7	ENSDARG00000012723	RNA binding motif protein 14a	82.89	409	70	2	86	1312	1	381	2e-170	596	-6.07577	0.000726851	0.0157617
comp726395_c0_seq1	ENSDARG00000012788	forkhead box A3	91.26	183	16	1	129	677	106	287	4e-98	354	-5.66784	0.00286389	0.0445236
comp235362_c0_seq2	ENSDARG00000012823	discs, large (Drosophila) homolog-associated protein 4	85.19	432	58	4	1	1278	651	1076	0	649	-6.00289	0.00100641	0.0206153
comp184819_c0_seq1	ENSDARG00000012942	integrin, beta 5	93.18	807	55	1	420	2840	20	823	0	1432	-3.0375	0.00011938	0.00400043
comp100068_c0_seq2	ENSDARG00000012982	neurofibromin 1	94.71	2835	73	8	10814	2541	1	2805	0	5196	-2.75478	0.000164714	0.00497142
comp477045_c0_seq1	ENSDARG00000013000	protein tyrosine phosphatase, receptor type, f polypeptide (PTPRF), interacting protein (liprin), alpha 2	97.73	220	5	0	2	661	935	1154	1e-123	440	-5.84507	0.00199604	0.0351168
comp5560_c0_seq1	ENSDARG00000013087	N-myc downstream regulated family member 3a	92.8	361	26	1	1867	785	22	375	1e-173	608	8.65448	2.26493e-09	5.2007e-07
comp11532_c0_seq2	ENSDARG00000013128	pyruvate dehydrogenase kinase, isozyme 1	95.99	299	12	0	38	934	107	405	5e-171	599	9.67059	3.57412e-12	4.77638e-09
comp128355_c0_seq1	ENSDARG00000013150	DEAH (Asp-Glu-Ala-His) box polypeptide 16	54.37	412	186	6	171	1400	404	798	2e-167	398	-5.84507	0.00199604	0.0351168
comp299652_c0_seq2	ENSDARG00000013153	DENN/MADD domain containing 3b	72.99	1270	333	10	3806	27	1	1262	0	1808	-5.60582	1.22501e-06	9.15589e-05
comp307078_c0_seq2	ENSDARG00000013240	zgc:172271	91.55	438	35	1	1313	6	1	438	0	771	-6.07577	0.000726851	0.0157617
comp48757_c1_seq1	ENSDARG00000013245	WW domain binding protein 1-like a	83.28	335	56	4	1724	720	50	375	1e-143	508	-5.75918	0.00286389	0.0445236
comp58079_c0_seq2	ENSDARG00000013415	lamin A	89.07	659	70	1	4119	2149	1	659	0	979	-2.39406	0.00124016	0.0248699
comp68643_c0_seq2	ENSDARG00000013500	ATP-binding cassette, sub-family A (ABC1), member 2	95.99	2171	80	4	359	6850	1	2169	0	3890	-9.12719	1.05443e-10	5.42809e-08
comp45113_c0_seq8	ENSDARG00000013505	ubiquitin-conjugating enzyme E2Kb (UBC1 homolog, yeast)	100	195	0	0	672	1256	1	195	8e-103	372	7.04041	1.79859e-05	0.000808747
comp139515_c0_seq6	ENSDARG00000013542	lysophosphatidylglycerol acyltransferase 1	91.37	371	32	0	1444	332	1	371	0	725	6.15669	0.000726851	0.0157617
comp72116_c0_seq2	ENSDARG00000013582	casein kinase 2 alpha 2b	99.69	324	1	0	974	3	1	324	5e-178	621	-6.9916	1.79859e-05	0.000808747
comp183273_c0_seq2	ENSDARG00000013596	bromodomain containing 1a	79.48	775	159	2	3433	1109	1	760	0	1095	-6.55507	0.000125561	0.00404331
comp992368_c0_seq1	ENSDARG00000013649	calcium-sensing receptor	96.88	96	3	0	397	110	70	165	1e-36	149	6.15669	0.000726851	0.0157617
comp177869_c0_seq2	ENSDARG00000013667	TBC1 domain containing kinase	93.47	812	53	0	397	2832	82	893	0	1520	-6.44934	0.000164799	0.00497142
comp75110_c0_seq7	ENSDARG00000013694	transmembrane protein 110	91.95	298	24	0	1721	828	1	298	4e-151	533	-7.8471	1.93558e-07	2.04318e-05
comp67739_c0_seq7	ENSDARG00000013705	cerebral cavernous malformation 2	96.7	455	15	0	249	1613	1	455	0	748	7.79491	3.44558e-07	3.24268e-05
comp12235_c0_seq2	ENSDARG00000013708	ubiquitin specific peptidase 9	97.56	1889	45	1	8022	2359	706	2594	0	3685	9.86967	9.54001e-13	1.6345e-09
comp20946_c0_seq2	ENSDARG00000013730	solute carrier family 4, member 4a	93.31	1002	57	2	5674	2699	81	1082	0	1757	7.19682	7.72046e-06	0.000407805
comp119094_c0_seq1	ENSDARG00000013921	furry homolog a (Drosophila)	90.86	1859	170	2	5577	1	23	1870	0	3153	8.90184	4.69147e-10	1.55188e-07
comp437771_c0_seq1	ENSDARG00000013930	leukocyte cell derived chemotaxin 1	77.3	282	61	3	3	839	2	282	1e-110	397	-9.56709	6.41101e-11	4.07979e-08
comp137661_c0_seq3	ENSDARG00000014022	nuclear factor of activated T-cells 5, tonicity-responsive	83.65	416	64	2	24	1259	679	1093	3e-167	587	-6.55507	0.000125561	0.00404331
comp600433_c0_seq1	ENSDARG00000014081	family with sequence similarity 184, member A	20.56	248	186	6	2633	1923	87	320	6e-06	51.2	-3.37126	4.62558e-05	0.00179383
comp60836_c0_seq4	ENSDARG00000014386	UDP-N-acetyl-alpha-D-galactosamine:polypeptide N-acetylgalactosaminyltransferase 6 (GalNAc-T6)	89.01	91	10	0	135	407	529	619	1e-45	182	6.3468	0.000390825	0.00995977
comp40611_c0_seq4	ENSDARG00000014427	myxovirus (influenza virus) resistance E	79.93	299	59	2	2550	1657	14	308	4e-116	417	-6.65358	7.44607e-05	0.00265071
comp21781_c0_seq1	ENSDARG00000014463	upstream transcription factor 1, like	83.33	282	47	2	107	952	8	283	4e-128	456	-2.97753	0.000167245	0.00504065
comp12636_c0_seq1	ENSDARG00000014488	carbonic anhydrase II	76.54	260	61	0	318	1097	1	260	8e-120	428	3.95312	6.3286e-07	5.28104e-05
comp54577_c0_seq3	ENSDARG00000014531	ATG4 autophagy related 4 homolog A (S. cerevisiae)	87.31	402	51	2	27	1232	1	374	0	722	-5.10315	5.54609e-07	4.77557e-05
comp19849_c1_seq7	ENSDARG00000014572	choline phosphotransferase 1	92.67	382	28	0	172	1317	1	382	0	662	6.86496	3.56805e-05	0.00144144
comp122086_c0_seq1	ENSDARG00000014651	supervillin b	39.93	884	424	26	2846	516	1	836	2e-127	454	-2.08413	0.00300766	0.0465421
comp48563_c0_seq4	ENSDARG00000014746	RNA binding protein, fox-1 homolog (C. elegans) 1	96.31	217	8	1	231	881	158	373	8e-98	356	-6.44934	0.000164799	0.00497142
comp369204_c0_seq1	ENSDARG00000014805	four and a half LIM domains 5	96.43	280	10	0	1157	318	1	280	1e-174	610	3.14363	0.000212047	0.0062159
comp234994_c0_seq2	ENSDARG00000014891	roundabout homolog 2	96.53	951	24	3	43	2868	192	1140	0	1636	-5.84507	0.00199604	0.0351168
comp44285_c0_seq1	ENSDARG00000014941	Tp53rk binding protein	87.43	175	22	0	73	597	1	175	6e-83	304	2.38249	0.000847723	0.0181435
comp54086_c0_seq6	ENSDARG00000014962	protein phosphatase 3, catalytic subunit, gamma isozyme, a	94.95	218	11	1	2	655	291	499	5e-101	366	6.3468	0.000390825	0.00995977
comp70921_c0_seq4	ENSDARG00000015025	neural adhesion molecule L1.1	25.33	304	200	11	1946	1116	629	916	9e-10	63.9	6.25487	0.000530405	0.0125856
comp373351_c0_seq2	ENSDARG00000015110	solute carrier family 18 (vesicular monoamine), member 2	94.89	470	24	1	3	1412	89	557	0	850	-6.33523	0.000290613	0.00783952
comp33478_c1_seq2	ENSDARG00000015174	ATPase, H+ transporting, lysosomal V0 subunit a isoform 1b	89.58	566	59	1	25	1722	303	839	0	964	5.81427	0.00286389	0.0445236
comp21318_c0_seq1	ENSDARG00000015208	retinoblastoma binding protein 4, like	97.93	290	6	0	146	1015	1	290	5e-170	594	7.7281	4.65727e-07	4.13822e-05
comp50821_c0_seq15	ENSDARG00000015257	phospholipase C, beta 4	82.27	141	25	1	52	474	9	148	3e-54	211	-6.78978	4.53239e-05	0.00175973
comp25085_c0_seq6	ENSDARG00000015278	plexin C1	74.71	1273	282	11	1721	5419	1	1252	0	1774	-8.91519	3.73727e-10	1.30744e-07
comp67090_c0_seq2	ENSDARG00000015290	si:ch211-222e23.8	95.05	586	29	0	18	1775	1	586	0	1123	7.65806	7.45e-07	6.07075e-05
comp23974_c0_seq3	ENSDARG00000015310	phosphatidylinositol transfer protein, beta, like	98.52	270	4	0	1667	858	1	270	1e-162	570	8.46235	7.07851e-09	1.37494e-06
comp71180_c0_seq3	ENSDARG00000015344	kelch-like 8 (Drosophila)	95.12	41	2	0	110	232	564	604	2e-16	84	5.93766	0.00199604	0.0351168
comp243836_c0_seq1	ENSDARG00000015355	FOS-like antigen 1a	76.06	355	83	5	314	1372	1	346	1e-87	322	2.67887	0.000579318	0.0136349
comp244351_c0_seq1	ENSDARG00000015563	lipin 3	73.41	910	221	13	55	2721	1	862	0	1134	6.59193	0.000125561	0.00404331
comp113678_c0_seq1	ENSDARG00000015775	growth associated protein 43	60.71	168	58	4	481	2	1	153	4e-40	164	2.38343	0.00136465	0.0267917
comp180993_c0_seq2	ENSDARG00000015863	suppressor of cytokine signaling 6b	92.67	532	32	1	435	2009	1	532	0	899	-7.44106	1.71836e-06	0.00012163
comp44697_c0_seq1	ENSDARG00000015866	apolipoprotein A-II	56.18	89	39	0	2	268	35	123	4e-25	110	3.52908	0.000608346	0.0142678
comp7505_c1_seq1	ENSDARG00000015890	v-maf musculoaponeurotic fibrosarcoma (avian) oncogene homolog	97.08	137	4	0	440	850	1	137	7e-53	205	-5.75918	0.00286389	0.0445236
comp70199_c0_seq1	ENSDARG00000015905	leucine-zipper-like transcription regulator 1	98.33	780	13	1	343	2682	2	780	0	1538	-8.82294	6.93525e-10	2.05047e-07
comp16611_c1_seq2	ENSDARG00000015930	RWD domain containing 1	92.08	240	19	0	1062	343	1	240	3e-87	319	7.33791	4.27844e-06	0.000253891
comp64186_c0_seq8	ENSDARG00000015931	synaptosomal-associated protein, 91kDa	83.79	549	80	4	2674	1055	1	545	0	744	6.59193	0.000125561	0.00404331
comp121680_c0_seq4	ENSDARG00000015937	kaptin (actin binding protein)	89.65	425	44	0	2460	1186	1	425	0	768	-7.46838	1.4456e-06	0.000105222
comp513755_c0_seq1	ENSDARG00000015947	matrilin 4	94.22	398	23	0	1567	374	547	944	0	793	-2.24499	0.00273655	0.0445236
comp21790_c0_seq8	ENSDARG00000015970	pleckstrin homology domain interacting protein	55.12	283	118	4	3813	2992	989	1271	5e-78	291	2.79865	0.000552913	0.0130733
comp52804_c0_seq6	ENSDARG00000015985	ATP-binding cassette, sub-family C (CFTR/MRP), member 9	95.87	823	32	3	4151	1689	740	1558	0	1488	8.9991	2.44008e-16	2.58946e-12
comp37353_c0_seq1	ENSDARG00000015990	host cell factor C1a	92.82	1086	77	4	152	3406	1	1081	0	1581	-6.14514	0.000726851	0.0157617
comp21703_c0_seq24	ENSDARG00000016188	strawberry notch homolog 2 (Drosophila)	78.12	32	7	0	2506	2411	1421	1452	9e-06	50.4	3.40978	0.000921321	0.0195248
comp33155_c0_seq6	ENSDARG00000016263	zinc finger, DHHC-type containing 5a	90.63	587	53	6	910	2664	20	583	0	912	4.20287	2.65437e-05	0.00114318
comp240149_c0_seq1	ENSDARG00000016293	vasorin b	80.52	657	128	1	394	2364	13	668	0	892	-2.1791	0.00259259	0.0439681
comp10597_c0_seq8	ENSDARG00000016302	upf1 regulator of nonsense transcripts homolog (yeast)	99.04	940	9	0	15	2834	161	1100	0	1811	8.65448	2.26493e-09	5.2007e-07
comp73784_c0_seq2	ENSDARG00000016336	transmembrane and coiled-coil domains 6	73.68	133	33	2	155	547	1	133	7e-71	144	-8.14678	3.63334e-08	5.26629e-06
comp29185_c0_seq1	ENSDARG00000016345	nuclear receptor coactivator 5	95.45	44	2	0	458	327	12	55	2e-18	92.8	-4.79398	8.02885e-05	0.00284454
comp39953_c0_seq2	ENSDARG00000016368	zinc finger and BTB domain containing 8 opposite strand	90.12	162	16	0	83	568	1	162	2e-73	274	8.80792	8.83477e-10	2.5014e-07
comp16365_c0_seq1	ENSDARG00000016391	transcription elongation factor B (SIII), polypeptide 3	75.57	528	118	3	1909	359	1	524	7e-168	588	2.50966	0.000323682	0.008686
comp85761_c0_seq1	ENSDARG00000016439	solute carrier family 7 (cationic amino acid transporter, y+ system), member 1	84.05	652	99	3	565	2505	1	652	0	1025	8.21647	2.87473e-08	4.34585e-06
comp8709_c0_seq4	ENSDARG00000016477	eukaryotic translation initiation factor 4A, isoform 2	99.21	252	2	0	86	841	1	252	0	497	6.50503	1.54169e-10	7.10444e-08
comp15234_c0_seq1	ENSDARG00000016480	solute carrier family 17 (sodium-dependent inorganic phosphate cotransporter), member 7	94.83	580	28	1	68	1801	1	580	0	1115	3.54508	0.000291391	0.007851
comp10846_c0_seq1	ENSDARG00000016527	helicase with zinc finger 2, transcriptional coactivator	76.53	2531	580	13	8732	1182	1	2504	0	3799	-8.93492	3.4684e-10	1.22622e-07
comp54912_c0_seq4	ENSDARG00000016532	SUN domain containing ossification factor	75.76	1374	320	15	229	4311	1	1314	0	1565	7.09445	1.44592e-05	0.000684729
comp9355_c1_seq6	ENSDARG00000016545	carnitine O-acetyltransferase	83.33	54	9	0	162	1	1	54	9e-21	96.7	7.42485	2.45054e-06	0.000162766
comp10333_c0_seq1	ENSDARG00000016667	gamma-aminobutyric acid (GABA) B receptor, 1b	98.2	835	15	2	3909	1405	162	991	0	1531	6.05133	0.00140897	0.0267917
comp627934_c0_seq1	ENSDARG00000016718	matrix metallopeptidase 11b (stromelysin 3)	79.38	514	96	2	1709	198	23	529	0	868	-4.61073	0.000191901	0.00572949
comp62295_c0_seq2	ENSDARG00000016730	regulatory factor X-associated ankyrin-containing protein	91.01	189	17	0	630	64	1	189	4e-87	318	6.05133	0.00140897	0.0267917
comp178418_c0_seq1	ENSDARG00000016742	regulator of G-protein signaling 7 binding protein b	96.67	150	5	0	173	622	1	150	3e-73	274	6.80139	5.79138e-05	0.00213916
comp79001_c0_seq2	ENSDARG00000016744	fibrillin 2b	68.37	1875	581	14	3253	8841	1	1862	0	2971	-2.25039	0.00143001	0.0270608
comp15346_c0_seq1	ENSDARG00000016771	transferrin-a	67.62	667	214	4	2304	310	1	665	0	946	2.50249	0.000367759	0.00978235
comp80813_c0_seq1	ENSDARG00000016774	pleckstrin homology domain containing, family O member 2	75.53	331	81	2	357	1349	1	317	3e-127	452	-6.00289	0.00100641	0.0206153
comp19083_c0_seq4	ENSDARG00000016782	HECT, UBA and WWE domain containing 1	90.61	1086	100	3	3	3254	2859	3942	0	1425	-10.3554	3.86538e-13	8.33163e-10
comp11681_c0_seq1	ENSDARG00000016783	serine/arginine-rich splicing factor 6b	96.39	83	3	0	1330	1082	105	187	2e-41	168	5.50711	7.10863e-08	9.22313e-06
comp32974_c0_seq4	ENSDARG00000016977	sorting nexin family member 27b	94.05	571	34	1	5275	3563	1	569	0	1053	2.09564	0.00253376	0.0431456
comp56256_c1_seq2	ENSDARG00000016994	structure specific recognition protein 1b	94.44	72	4	0	92	307	539	610	1e-34	144	-6.70043	5.79138e-05	0.00213916
comp18786_c0_seq1	ENSDARG00000017038	zgc:152670	69.74	509	147	6	2137	632	3	508	0	703	3.84	4.15609e-05	0.0016649
comp186894_c0_seq4	ENSDARG00000017047	solute carrier family 27 (fatty acid transporter), member 4	92.22	643	50	0	310	2238	1	643	0	1226	-6.00289	0.00100641	0.0206153
comp58222_c0_seq2	ENSDARG00000017173	tripartite motif containing 14	84.45	431	67	0	1593	301	287	717	0	750	2.55717	0.0030926	0.0475592
comp53892_c0_seq6	ENSDARG00000017190	strumpellin	96.96	1021	30	1	518	3577	1	1021	0	1874	-3.0838	0.000305681	0.00821612
comp1322380_c0_seq1	ENSDARG00000017246	periaxin	55.81	86	36	2	252	1	6	91	9e-18	87.4	-5.66784	0.00286389	0.0445236
comp85090_c0_seq2	ENSDARG00000017311	G-protein signalling modulator 2 (AGS3-like, C. elegans)	94.26	662	38	1	381	2366	11	670	0	1159	-2.92022	0.000492871	0.0122839
comp88663_c0_seq6	ENSDARG00000017431	family with sequence similarity 63, member B	93.95	628	36	2	4699	2822	1	625	0	980	-7.98592	8.63636e-08	1.05114e-05
comp32465_c0_seq1	ENSDARG00000017525	cyclin T1	73.29	146	37	4	109	540	519	657	8e-46	183	8.24063	2.56226e-08	3.95399e-06
comp131855_c0_seq1	ENSDARG00000017658	GDP-mannose pyrophosphorylase B	67.74	93	30	1	2	280	70	135	9e-27	117	-5.66784	0.00286389	0.0445236
comp118740_c0_seq2	ENSDARG00000017661	v-raf murine sarcoma viral oncogene homolog B1	99.6	249	1	0	747	1	434	682	4e-144	507	-6.07577	0.000726851	0.0157617
comp126942_c0_seq4	ENSDARG00000017665	SNF related kinase b	84.07	609	96	2	2	1825	141	741	0	906	7.38204	2.94065e-06	0.000185544
comp118502_c0_seq1	ENSDARG00000017673	neuro-oncological ventral antigen 2	94.08	473	7	1	1356	1	1	473	0	653	-7.23376	5.18875e-06	0.000299143
comp55731_c0_seq8	ENSDARG00000017748	Rho GTPase activating protein 29b	86.27	1340	169	6	220	4194	1	1337	0	1942	-6.14514	0.000726851	0.0157617
comp113399_c0_seq1	ENSDARG00000017780	RAR-related orphan receptor C b	88.59	412	46	2	2	1234	76	480	0	702	-2.89053	0.00184089	0.0338767
comp868957_c0_seq1	ENSDARG00000017884	biglycan a	92.78	180	13	0	1	540	126	305	7e-94	340	-3.4484	0.00171843	0.0319575
comp65179_c0_seq2	ENSDARG00000017986	vacuolar protein sorting 13D (yeast)	93.48	2317	139	3	3	6917	2039	4354	0	4008	7.54616	1.21973e-06	9.12665e-05
comp84158_c0_seq5	ENSDARG00000018096	SREBF chaperone	95.1	429	21	1	2128	842	818	1245	0	739	-5.92614	0.00140897	0.0267917
comp85692_c0_seq2	ENSDARG00000018149	solute carrier family 38, member 4	88.85	538	57	2	3060	1456	1	538	0	833	-3.31604	0.000287576	0.00783952
comp71885_c0_seq4	ENSDARG00000018178	phosphoglucomutase 2	92.31	611	47	0	2913	1081	1	611	0	1170	6.73489	7.44607e-05	0.00265071
comp64553_c0_seq8	ENSDARG00000018257	nuclear receptor coactivator 1	85.06	1379	163	10	856	4863	1	1353	0	1755	7.85876	2.22885e-07	2.27373e-05
comp22567_c0_seq1	ENSDARG00000018263	protein disulfide isomerase family A, member 2	78.98	509	107	1	43	1569	1	493	0	819	3.09312	0.000382127	0.00995977
comp82755_c0_seq3	ENSDARG00000018264	tripartite motif-containing 101	81.59	429	79	0	1882	596	1	429	0	646	2.64979	0.00106077	0.0216227
comp25262_c0_seq1	ENSDARG00000018272	WD repeat domain 33	96.08	357	14	0	3218	2148	213	569	0	726	-3.01418	0.00116281	0.0234737
comp436020_c0_seq1	ENSDARG00000018478	alanine-glyoxylate aminotransferase b	91.04	357	32	0	1	1071	67	423	0	651	3.68741	2.17754e-05	0.000971303
comp37675_c0_seq1	ENSDARG00000018619	ceramide synthase 4	86.35	403	55	1	1667	459	1	402	0	657	4.65808	1.15995e-07	1.36455e-05
comp29448_c0_seq16	ENSDARG00000018742	proteasome (prosome, macropain) activator subunit 4b	95	240	10	1	2062	1349	46	285	3e-119	427	7.42485	2.45054e-06	0.000162766
comp39969_c0_seq2	ENSDARG00000018814	epithelial splicing regulatory protein 2	95.34	686	32	0	316	2373	1	686	0	1147	-6.39341	0.00021796	0.0062159
comp163427_c0_seq2	ENSDARG00000018853	si:dkey-199f5.8	91.14	361	32	0	912	1994	30	390	0	702	7.54616	1.21973e-06	9.12665e-05
comp188727_c0_seq1	ENSDARG00000018856	doublecortin-like kinase 1a	90.91	594	47	4	3024	1264	105	696	0	1004	6.25487	0.000530405	0.0125856
comp209376_c0_seq3	ENSDARG00000018865	lectin, mannose-binding 2-like	84	125	20	0	32	406	212	336	2e-45	179	6.05133	0.00140897	0.0267917
comp65290_c0_seq2	ENSDARG00000018907	K(lysine) acetyltransferase 6A	92.62	298	22	2	839	1732	1957	2246	6e-123	439	-8.07749	5.21778e-08	7.05762e-06
comp328759_c0_seq1	ENSDARG00000019096	myosin, light polypeptide 7, regulatory	94.24	139	8	0	419	3	20	158	1e-71	265	3.07806	7.9257e-05	0.00281247
comp603958_c0_seq1	ENSDARG00000019191	septin 12	85.9	461	60	3	1370	3	1	458	0	664	-3.05844	0.00231637	0.0398398
comp3081_c1_seq5	ENSDARG00000019231	spectrin alpha 2	97.97	295	6	0	885	1	1299	1593	4e-154	541	6.43322	0.000290613	0.00783952
comp4873_c0_seq3	ENSDARG00000019253	Rhesus blood group-associated glycoprotein	87.98	441	53	2	2711	1389	1	436	0	737	5.36882	3.67357e-08	5.31307e-06
comp59815_c0_seq2	ENSDARG00000019307	dual specificity phosphatase 5	92.49	373	28	2	1429	311	1	368	2e-180	629	-5.75918	0.00286389	0.0445236
comp112863_c0_seq1	ENSDARG00000019341	glypican 1a	90.64	545	51	1	2376	742	5	548	0	927	-9.26602	4.35548e-11	3.12934e-08
comp25705_c0_seq81	ENSDARG00000019365	zgc:110712	77.32	269	61	0	807	1	29	297	6e-109	391	-5.84507	0.00199604	0.0351168
comp80988_c0_seq8	ENSDARG00000019383	CDC42 binding protein kinase beta (DMPK-like)	91.12	1677	149	1	638	5668	1	1676	0	2854	-9.69404	2.86157e-11	2.39009e-08
comp15565_c0_seq2	ENSDARG00000019420	ethanolamine kinase 1	86.99	146	19	0	2138	1701	215	360	1e-69	263	2.82447	0.00134785	0.0267917
comp52010_c0_seq9	ENSDARG00000019426	trio Rho guanine nucleotide exchange factor	92.69	2368	163	5	250	7323	19	2362	0	4063	2.39824	0.00167281	0.031196
comp6496_c0_seq1	ENSDARG00000019521	myeloid-specific peroxidase	85.32	729	107	0	68	2254	1	729	0	1276	8.03492	8.63636e-08	1.05114e-05
comp1492_c0_seq1	ENSDARG00000019547	achalasia, adrenocortical insufficiency, alacrimia	80.56	288	54	2	2527	3384	214	498	2e-134	478	2.3905	0.000551742	0.0130548
comp18474_c0_seq1	ENSDARG00000019553	purine nucleoside phosphorylase 5b	84.27	286	45	0	145	1002	1	286	1e-139	494	2.1359	0.00243003	0.0416126
comp10262_c0_seq1	ENSDARG00000019566	neurogenic differentiation	92	350	26	2	163	1206	1	350	1e-161	568	3.028	0.00254733	0.0432665
comp5553_c1_seq2	ENSDARG00000019601	collagen, type XII, alpha 1b	89.91	3588	361	2	294	11054	23	3603	0	5959	-2.25778	0.00112715	0.0228573
comp50348_c0_seq3	ENSDARG00000019622	regulating synaptic membrane exocytosis 2a	88.22	1222	78	6	3	3470	252	1473	0	1731	5.81427	0.00286389	0.0445236
comp45185_c0_seq2	ENSDARG00000019636	Yip1 interacting factor homolog A (S. cerevisiae)	90.23	307	26	1	3115	4023	1	307	6e-150	530	-6.7458	4.53239e-05	0.00175973
comp505477_c0_seq1	ENSDARG00000019686	fibrinogen-like 2	63.26	656	208	9	1987	119	798	1442	0	732	-3.33956	6.98776e-06	0.000383346
comp641094_c0_seq1	ENSDARG00000019726	cadherin, EGF LAG seven-pass G-type receptor 2, like	26.86	309	207	10	75	944	143	423	7e-25	112	-2.83474	0.00248498	0.0424014
comp9701_c0_seq15	ENSDARG00000019765	C7orf55-LUC7L2 readthrough	93.02	215	15	0	1431	787	22	236	2e-115	382	-5.85984	2.90727e-07	2.87959e-05
comp145754_c0_seq2	ENSDARG00000019834	chromosome 10 open reading frame 137	94.15	496	27	1	1	1482	23	518	0	900	-6.07577	0.000726851	0.0157617
comp1595_c0_seq1	ENSDARG00000019881	basigin	71.13	291	72	3	1896	1060	1	287	4e-108	390	2.21541	0.00118703	0.0238473
comp29780_c0_seq2	ENSDARG00000019930	T-cell acute lymphocytic leukemia 1	90.03	331	27	3	1383	409	1	324	2e-153	540	4.14299	0.00304285	0.0468696
comp322585_c0_seq1	ENSDARG00000019950	calcium responsive transcription factor	23.72	312	189	11	2854	2066	199	487	2e-12	72.8	7.82719	2.97358e-07	2.87959e-05
comp6224_c0_seq1	ENSDARG00000020084	thyroglobulin	84.97	2734	411	1	31	8232	1	2733	0	4558	2.6112	0.000313611	0.00841912
comp10564_c0_seq11	ENSDARG00000020107	ubiquitin specific peptidase 2a	80.42	567	68	7	2794	1223	35	600	0	678	-9.28151	3.86235e-11	2.83603e-08
comp29882_c0_seq1	ENSDARG00000020128	RAB31, member RAS oncogene family	94.33	194	11	0	3257	2676	2	195	1e-102	372	2.82996	0.000127677	0.00410353
comp47842_c0_seq1	ENSDARG00000020131	formin binding protein 1-like	95.26	548	26	0	161	1804	1	548	0	1048	-5.66784	0.00286389	0.0445236
comp194563_c0_seq3	ENSDARG00000020134	signal-induced proliferation-associated 1 like 1	91.82	330	24	3	3639	2659	1465	1794	1e-148	525	-8.2129	2.56226e-08	3.95399e-06
comp227810_c0_seq2	ENSDARG00000020212	solute carrier family 1 (neuronal/epithelial high affinity glutamate transporter, system Xag), member 1	92.8	528	37	1	2542	962	1	528	0	932	6.3468	0.000390825	0.00995977
comp23548_c0_seq7	ENSDARG00000020218	autocrine motility factor receptor	86.52	623	83	2	609	2474	1	620	0	983	-2.38792	0.00223254	0.0387772
comp619137_c0_seq1	ENSDARG00000020219	deltaD	90.11	263	25	2	1	786	458	717	3e-125	446	-6.07577	0.000726851	0.0157617
comp205739_c0_seq2	ENSDARG00000020231	microtubule-associated protein, RP/EB family, member 3a	94.98	259	13	0	1333	557	1	259	3e-145	512	6.43322	0.000290613	0.00783952
comp26932_c0_seq13	ENSDARG00000020235	septin 9a	96.63	326	11	0	92	1069	258	583	0	642	5.82403	1.0643e-08	1.96466e-06
comp18216_c0_seq1	ENSDARG00000020323	nucleoporin 153	78.54	1454	307	12	66	4412	4	1436	0	1637	7.58443	1.03208e-06	7.991e-05
comp89106_c0_seq2	ENSDARG00000020328	pleckstrin homology domain containing, family A member 6	89.95	1005	89	5	387	3365	144	1147	0	1570	-8.02325	7.59584e-08	9.63086e-06
comp99439_c0_seq1	ENSDARG00000020373	exostoses (multiple) 1a	64.78	741	257	7	2555	345	1	730	0	998	6.80139	5.79138e-05	0.00213916
comp23926_c0_seq1	ENSDARG00000020455	si:ch211-171h4.3	84.41	340	53	1	246	1265	1	336	2e-166	584	2.63098	0.000164688	0.00497142
comp23078_c1_seq1	ENSDARG00000020469	mitogen activated protein kinase kinase kinase 7	90.63	555	51	3	3527	1866	1	551	0	978	5.74687	2.22885e-07	2.27373e-05
comp79152_c0_seq1	ENSDARG00000020488	Rho GTPase activating protein 17a	93.48	46	3	0	713	576	558	603	1e-20	90.1	7.38204	2.94065e-06	0.000185544
comp6373_c0_seq20	ENSDARG00000020573	DEAD (Asp-Glu-Ala-Asp) box polypeptide 3	81.67	60	11	0	1990	1811	1	60	9e-21	100	7.2454	6.31674e-06	0.000347962
comp6360_c0_seq1	ENSDARG00000020606	nuclear factor, erythroid-derived 2	82.95	475	80	4	248	1669	1	466	0	719	8.52272	4.77124e-09	9.63171e-07
comp2628_c0_seq1	ENSDARG00000020609	synaptosome-associated protein 25a	98.53	204	3	0	242	853	1	204	3e-111	400	2.20226	0.00180065	0.0332828
comp17304_c0_seq1	ENSDARG00000020621	adaptor-related protein complex 1, beta 1 subunit	96.94	948	29	1	134	2977	1	947	0	1652	-8.85435	5.4754e-10	1.73394e-07
comp14233_c0_seq1	ENSDARG00000020741	fibrinogen alpha chain	90.52	232	22	0	1057	1752	453	684	2e-127	453	2.42351	0.00050077	0.0124529
comp12998_c1_seq2	ENSDARG00000020893	solute carrier family 25 (mitochondrial carrier: glutamate), member 22	89.69	262	27	1	849	1634	67	327	9e-132	469	-2.78498	0.000684203	0.0157617
comp72011_c0_seq4	ENSDARG00000020948	germ cell-less homolog 1 (Drosophila)	95.93	221	9	0	91	753	283	503	7e-125	444	-6.27461	0.000390825	0.00995977
comp179145_c0_seq1	ENSDARG00000020952	N-acetylated alpha-linked acidic dipeptidase-like 1	27.42	124	85	3	1149	793	348	469	7e-08	57	-7.52153	1.21973e-06	9.12665e-05
comp33364_c1_seq5	ENSDARG00000020960	hepatocyte growth factor-regulated tyrosine kinase substrate	92.27	194	6	1	2	556	155	348	6e-80	293	-6.50317	0.000164799	0.00497142
comp129292_c0_seq2	ENSDARG00000020981	solute carrier family 35 (UDP-N-acetylglucosamine (UDP-GlcNAc) transporter), member A3	86.65	352	47	1	1568	513	16	364	1e-131	468	-7.54738	1.03208e-06	7.991e-05
comp30060_c0_seq1	ENSDARG00000021021	tripartite motif containing 35-28	83.86	477	75	1	7423	8847	1	477	0	842	-6.60517	9.63608e-05	0.00325847
comp394_c1_seq9	ENSDARG00000021046	rhomboid domain containing 1	78.53	163	32	2	154	633	144	303	8e-70	262	8.52272	4.77124e-09	9.63171e-07
comp13326_c0_seq17	ENSDARG00000021065	calcium/calmodulin-dependent protein kinase (CaM kinase) II beta 2	90.52	517	32	2	221	1720	1	517	0	953	8.96122	3.22066e-10	1.157e-07
comp54529_c0_seq3	ENSDARG00000021082	sec31 homolog A (S. cerevisiae)	81.53	915	123	4	2772	166	1	907	0	1349	-3.17523	7.3117e-05	0.00265071
comp14483_c0_seq1	ENSDARG00000021200	nebulette	93.84	276	17	0	977	1804	1	276	1e-148	525	8.65448	2.26493e-09	5.2007e-07
comp155784_c0_seq1	ENSDARG00000021208	serine (or cysteine) proteinase inhibitor, clade D (heparin cofactor), member 1	91.18	510	45	2	1757	228	1	507	0	936	2.4736	0.00225458	0.0391398
comp69125_c0_seq1	ENSDARG00000021213	Janus kinase and microtubule interacting protein 3	94.73	607	32	1	1250	3070	1	606	0	1012	-6.44934	0.000164799	0.00497142
comp240170_c0_seq2	ENSDARG00000021288	mesoderm induction early response 1, family member 3	90.32	527	51	2	86	1666	17	537	0	814	-6.83247	3.56805e-05	0.00144144
comp24143_c0_seq1	ENSDARG00000021374	calcium binding protein 39, like 1	95.97	273	11	0	2517	1699	71	343	2e-149	527	4.8326	8.84207e-07	7.00852e-05
comp76631_c0_seq3	ENSDARG00000021377	SH3 and PX domains 2B	87.44	876	99	5	204	2798	1	868	0	1129	-9.57967	5.81053e-11	3.84034e-08
comp68499_c0_seq5	ENSDARG00000021402	MCM3 minichromosome maintenance deficient 3 (S. cerevisiae) associated protein	77.67	1151	248	9	2	3427	1000	2118	0	1618	-5.66784	0.00286389	0.0445236
comp4202_c0_seq2	ENSDARG00000021439	nuclear receptor coactivator 4	75.64	583	132	7	122	1840	1	576	0	814	8.2644	2.28675e-08	3.59525e-06
comp90041_c0_seq2	ENSDARG00000021442	cadherin 11, osteoblast	97.12	800	23	0	3686	1287	1	800	0	1444	-2.63022	0.000744507	0.0161098
comp88383_c0_seq6	ENSDARG00000021483	CDC14 cell division cycle 14 homolog B	89.39	443	47	0	1858	530	22	464	0	818	-5.75918	0.00286389	0.0445236
comp45707_c0_seq1	ENSDARG00000021488	cytohesin 1b	97.74	265	6	0	284	1078	10	274	7e-150	527	6.80139	5.79138e-05	0.00213916
comp9173_c0_seq7	ENSDARG00000021669	Sec61 alpha 1 subunit (S. cerevisiae)	98.73	157	2	0	471	1	1	157	1e-84	309	-7.06503	1.16786e-05	0.00057804
comp42664_c0_seq1	ENSDARG00000021677	PHD finger protein 11	39.97	618	350	14	68	1858	1	529	1e-103	375	-6.00289	0.00100641	0.0206153
comp97698_c0_seq1	ENSDARG00000021787	ATP-binding cassette, sub-family B (MDR/TAP), member 5	85.41	1343	193	3	84	4103	1	1338	0	2102	2.53331	0.000840711	0.0180107
comp155654_c0_seq2	ENSDARG00000021846	HID1 domain containing	90.8	261	23	3	1649	870	3	257	3e-126	451	6.05133	0.00140897	0.0267917
comp102238_c0_seq4	ENSDARG00000021885	CDK2-associated, cullin domain 1	90.06	181	18	0	1349	807	87	267	2e-92	337	6.3468	0.000390825	0.00995977
comp168675_c0_seq4	ENSDARG00000021891	zinc finger and BTB domain containing 7B	64.95	368	112	7	359	1411	1	336	9e-117	418	-6.60517	9.63608e-05	0.00325847
comp118575_c0_seq12	ENSDARG00000021896	ArfGAP with SH3 domain, ankyrin repeat and PH domain 3	95.93	442	18	0	269	1594	1	442	0	830	-2.73071	0.00106077	0.0216227
comp9506_c0_seq1	ENSDARG00000021924	heat shock cognate 70-kd protein, like	95.86	411	17	0	2	1234	233	643	3e-176	615	2.14197	0.00191393	0.0351168
comp929469_c0_seq1	ENSDARG00000021987	plectin b	37.74	257	129	3	3	680	4197	4453	1e-40	164	-3.19872	0.000499278	0.0124204
comp49033_c0_seq2	ENSDARG00000022000	TNF receptor-associated factor 3	92.69	383	28	0	2167	1019	191	573	0	644	6.25487	0.000530405	0.0125856
comp56513_c0_seq2	ENSDARG00000022045	microtubule-associated protein 1A	95.22	481	23	0	165	1607	1	481	0	898	-5.92614	0.00140897	0.0267917
comp117798_c0_seq1	ENSDARG00000022203	GTF2I repeat domain-containing 1	95.07	973	47	1	453	3368	1	973	0	1810	-6.33523	0.000290613	0.00783952
comp28580_c0_seq4	ENSDARG00000022309	desmoplakin a	73.12	1209	314	7	4124	531	1	1199	0	1509	-2.34299	0.00214481	0.0374775
comp32075_c0_seq3	ENSDARG00000022410	ribosomal RNA processing 12 homolog (S. cerevisiae)	87.27	1288	160	6	68	3919	1	1283	0	2015	-8.92509	3.4684e-10	1.22622e-07
comp42792_c0_seq4	ENSDARG00000022648	OTU domain containing 3	81.84	358	45	3	177	1190	1	357	1e-134	478	6.59193	0.000125561	0.00404331
comp16573_c0_seq2	ENSDARG00000022659	sorting nexin 4	94.01	434	26	0	31	1332	1	434	0	801	-5.75918	0.00286389	0.0445236
comp88870_c0_seq2	ENSDARG00000022698	ladinin	71.97	446	112	5	84	1382	1	437	2e-128	457	-2.74813	0.000964113	0.0203735
comp135059_c0_seq1	ENSDARG00000022718	CASP8 associated protein 2	69.58	2025	594	28	7141	1133	1	1982	0	2203	6.15669	0.000726851	0.0157617
comp60730_c0_seq5	ENSDARG00000022996	senataxin	77.21	1084	222	8	179	3355	1274	2355	0	1471	5.43428	1.21973e-06	9.12665e-05
comp53042_c0_seq2	ENSDARG00000023053	family with sequence similarity 129, member Ab	72.79	779	211	11	2856	523	102	817	0	927	-2.21819	0.00194128	0.0351168
comp56750_c0_seq1	ENSDARG00000023082	keratin, type 1, gene 19d	79.25	318	65	1	953	3	62	379	1e-139	493	-2.58463	0.00043281	0.0109008
comp12508_c0_seq2	ENSDARG00000023145	pumilio homolog 1 (Drosophila)	95.71	326	14	1	2	979	226	550	3e-128	456	-5.84507	0.00199604	0.0351168
comp5420_c0_seq1	ENSDARG00000023228	visinin-like 1a	98.95	191	2	0	376	948	1	191	6e-108	388	2.78845	0.000592004	0.0139237
comp205236_c0_seq2	ENSDARG00000023287	hydroxysteroid (17-beta) dehydrogenase 3	88.28	239	28	0	1213	497	66	304	1e-118	424	8.85565	6.40584e-10	1.95448e-07
comp267938_c0_seq1	ENSDARG00000023542	cadherin 7, type 2	96	801	31	1	3744	1345	1	801	0	1381	-2.81432	0.00271018	0.0445236
comp92376_c0_seq21	ENSDARG00000023797	ryanodine receptor 1b (skeletal)	59.6	151	55	2	2	436	2822	2971	2e-43	171	-6.00289	0.00100641	0.0206153
comp106803_c0_seq8	ENSDARG00000023903	activating transcription factor 2	93.08	130	9	0	286	675	328	457	2e-55	214	5.93766	0.00199604	0.0351168
comp100845_c0_seq1	ENSDARG00000024032	coagulation factor C homolog, cochlin (Limulus polyphemus)	91.52	554	47	1	2509	848	1	553	0	936	-6.54593	4.92889e-14	1.64672e-10
comp26169_c0_seq2	ENSDARG00000024090	DnaJ (Hsp40) homolog, subfamily C, member 4	83.54	237	38	1	1945	1238	1	237	1e-113	408	-6.39341	0.00021796	0.0062159
comp23288_c0_seq1	ENSDARG00000024219	CDK5 regulatory subunit associated protein 2	78.55	2797	551	17	8997	754	1	2783	0	3565	2.4633	0.00061343	0.014377
comp33353_c0_seq3	ENSDARG00000024295	solute carrier family 11 (proton-coupled divalent metal ion transporters), member 2	86.96	230	30	0	1359	670	1	230	7e-112	402	6.86496	3.56805e-05	0.00144144
comp9414_c0_seq1	ENSDARG00000024306	zinc finger, BED domain containing 4	29.02	603	412	12	326	2086	634	1217	1e-70	266	7.09445	3.798e-16	2.81987e-12
comp29259_c0_seq2	ENSDARG00000024325	collagen, type IV, alpha 3 (Goodpasture antigen) binding protein a	77.88	624	137	5	3162	1294	5	620	0	945	-6.27461	0.000390825	0.00995977
comp51013_c0_seq3	ENSDARG00000024443	glucosamine-6-phosphate deaminase 2	96.03	277	11	0	1007	177	1	277	9e-148	520	-6.21133	0.000530405	0.0125856
comp797042_c0_seq1	ENSDARG00000024492	procollagen, type IX, alpha 2	93.71	286	18	0	166	1023	405	690	2e-105	380	-3.79825	8.711e-05	0.00307156
comp19536_c0_seq2	ENSDARG00000024511	brix domain containing 2	74.59	370	90	2	234	1331	15	381	2e-147	520	-5.75918	0.00286389	0.0445236
comp83678_c0_seq1	ENSDARG00000024560	solute carrier family 4, anion exchanger, member 1b	88.95	851	88	1	51	2585	1	851	0	1354	5.85712	9.03865e-09	1.70128e-06
comp33964_c0_seq5	ENSDARG00000024561	nucleolar and coiled-body phosphoprotein 1	89.89	89	9	0	809	1075	913	1001	6e-43	172	7.2924	5.18875e-06	0.000299143
comp31894_c0_seq7	ENSDARG00000024631	NLR family, CARD domain containing 5	78.8	1783	376	5	275	5617	1	1742	0	2717	-8.14678	3.63334e-08	5.26629e-06
comp20018_c0_seq2	ENSDARG00000024669	oxidative stress responsive serine-rich 1	85.61	132	15	2	3	386	172	300	9e-61	231	2.73753	0.00182225	0.0336263
comp12888_c1_seq6	ENSDARG00000024717	selenium binding protein 1	94.71	473	25	0	491	1909	1	473	0	963	-2.14931	0.00244766	0.041893
comp8959_c0_seq1	ENSDARG00000024746	heat shock protein 90, alpha (cytosolic), class A member 1, tandem duplicate 2	94.64	112	6	0	1	336	623	734	5e-56	214	2.60774	0.000521342	0.0125856
comp22190_c0_seq13	ENSDARG00000024748	dystonin	54.04	3390	1517	23	2960	13006	3350	6681	0	3082	-9.72269	2.3885e-11	2.15672e-08
comp1383887_c0_seq1	ENSDARG00000024847	collagen, type V, alpha 2b	91.67	132	11	0	3	398	562	693	8e-40	159	-5.66784	0.00286389	0.0445236
comp63491_c0_seq3	ENSDARG00000024928	zgc:112265	85.75	421	60	0	2694	1432	2	422	0	727	5.81427	0.00286389	0.0445236
comp414116_c0_seq3	ENSDARG00000024967	Fanconi anemia, complementation group G	76.81	276	64	0	734	1561	1	276	1e-109	394	-5.66784	0.00286389	0.0445236
comp32825_c0_seq1	ENSDARG00000025011	synaptojanin 1	95.04	1210	60	1	123	3752	1	1197	0	2003	-2.44525	0.00106694	0.0217286
comp23850_c0_seq5	ENSDARG00000025033	syntaxin 5A	97.54	285	7	0	337	1191	1	285	9e-152	535	-6.44934	0.000164799	0.00497142
comp103707_c0_seq2	ENSDARG00000025076	MARVEL domain containing 2a	88.62	545	61	3	2034	403	1	543	0	883	-5.92614	0.00140897	0.0267917
comp56909_c0_seq1	ENSDARG00000025081	granulin b	73.34	739	195	5	2826	616	1	729	0	1199	2.33564	0.00143533	0.0271537
comp43033_c0_seq2	ENSDARG00000025212	cleavage and polyadenylation specific factor 3-like	98.16	598	11	0	229	2022	1	598	0	1197	7.9199	1.6842e-07	1.82393e-05
comp2932_c0_seq15	ENSDARG00000025301	glial fibrillary acidic protein	95.01	361	18	0	2969	1887	84	444	0	662	2.4239	0.00289655	0.0449686
comp159348_c0_seq2	ENSDARG00000025346	zinc finger protein 277	88.71	443	50	0	22	1350	15	457	0	722	-8.12977	4.09326e-08	5.75805e-06
comp104479_c0_seq2	ENSDARG00000025348	insulin-like growth factor binding protein 5b	93.39	257	17	0	1387	2157	1	257	2e-146	518	-2.78748	0.000182109	0.00546155
comp23869_c0_seq3	ENSDARG00000025518	coagulation factor VIII-associated 2	98.11	317	6	0	1182	2132	1	317	5e-166	582	-6.55507	0.000125561	0.00404331
comp14308_c0_seq1	ENSDARG00000025728	glutamate receptor, ionotropic, N-methyl D-aspartate 1b	98.48	725	11	0	520	2694	1	725	0	1396	7.76189	4.00132e-07	3.66252e-05
comp54458_c0_seq17	ENSDARG00000025747	mitogen-activated protein kinase 10	99.77	428	1	0	2518	1235	1	428	0	871	6.51476	0.00021796	0.0062159
comp123918_c0_seq2	ENSDARG00000025846	family with sequence similarity 102, member Aa	94.4	268	15	0	90	893	99	366	2e-125	446	-7.41321	2.04881e-06	0.000141571
comp19198_c0_seq2	ENSDARG00000025858	golgi membrane protein 1	67.33	101	26	2	2	283	311	411	8e-27	117	6.51476	0.00021796	0.0062159
comp68221_c0_seq1	ENSDARG00000025891	short stature homeobox	98.95	285	3	0	145	999	1	285	1e-108	392	-7.06503	1.16786e-05	0.00057804
comp20180_c1_seq2	ENSDARG00000025904	trans-2,3-enoyl-CoA reductase b	99.02	305	3	0	761	1675	4	308	0	644	4.34737	3.50471e-07	3.29369e-05
comp241289_c0_seq3	ENSDARG00000025949	interleukin-1 receptor-associated kinase 1	78.65	698	137	6	2640	583	1	682	0	1027	6.15669	0.000726851	0.0157617
comp18125_c0_seq4	ENSDARG00000025953	ras homolog gene family, member Q	99.51	205	1	0	386	1000	1	205	6e-117	419	6.92584	2.82471e-05	0.00117965
comp101885_c1_seq3	ENSDARG00000025983	l(3)mbt-like 3 (Drosophila)	87.87	750	91	4	3414	1165	1	739	0	1229	-6.7458	4.53239e-05	0.00175973
comp31735_c0_seq11	ENSDARG00000026028	ankyrin repeat domain 44	95.37	971	45	0	5034	2122	1	971	0	1874	-6.09916	6.98975e-08	9.08654e-06
comp85800_c0_seq7	ENSDARG00000026137	sideroflexin 5b	95.08	325	16	0	1583	609	1	325	7e-169	591	-6.33523	0.000290613	0.00783952
comp839576_c0_seq1	ENSDARG00000026165	collagen, type XI, alpha 1a	94.7	151	8	0	50	502	1472	1622	1e-83	305	-6.21133	0.000530405	0.0125856
comp110870_c0_seq2	ENSDARG00000026296	zgc:112994	68.39	174	54	1	62	580	7	180	1e-60	232	-6.7458	4.53239e-05	0.00175973
comp77872_c0_seq1	ENSDARG00000026322	dehydrogenase/reductase (SDR family) member 13a, tandem duplicate 1	84.75	295	45	0	1204	320	2	296	5e-137	485	-6.55507	0.000125561	0.00404331
comp49113_c0_seq4	ENSDARG00000026505	si:ch211-285c6.3	61.58	570	214	9	2089	395	3	540	2e-143	507	-7.82613	2.22885e-07	2.27373e-05
comp192765_c0_seq2	ENSDARG00000026548	cytochrome P450, family 2, subfamily U, polypeptide 1	91.3	115	10	0	57	401	419	533	3e-61	232	-6.00289	0.00100641	0.0206153
comp16231_c0_seq6	ENSDARG00000026595	platelet-activating factor acetylhydrolase, isoform Ib, alpha subunit b	96.24	186	7	0	1393	836	225	410	4e-108	389	-5.39509	3.94671e-06	0.000240616
comp51973_c0_seq1	ENSDARG00000026762	family with sequence similarity 126, member A	85.53	394	56	3	177	1355	1	388	1e-170	598	-6.39341	0.00021796	0.0062159
comp13290_c0_seq1	ENSDARG00000026764	alpha-2-HS-glycoprotein	79.67	246	50	0	92	829	25	270	2e-108	389	2.47478	0.000690039	0.0157617
comp8532_c0_seq15	ENSDARG00000026842	apoptotic chromatin condensation inducer 1b	87.42	445	47	2	1909	602	704	1148	1e-160	566	-2.24919	0.00221491	0.0385713
comp78875_c0_seq1	ENSDARG00000026925	nitric oxide synthase 2a, inducible	86.98	1083	139	2	241	3483	1	1079	0	1903	-7.88814	1.6842e-07	1.82393e-05
comp56521_c0_seq1	ENSDARG00000026986	REX1, RNA exonuclease 1 homolog (S. cerevisiae)	66.67	414	128	6	4	1215	78	484	4e-126	449	-6.07577	0.000726851	0.0157617
comp56454_c0_seq2	ENSDARG00000027016	golgi brefeldin A resistant guanine nucleotide exchange factor 1	92.46	1803	126	7	313	5691	1	1786	0	3087	-8.59401	2.71466e-09	6.02627e-07
comp16888_c0_seq5	ENSDARG00000027017	protein phosphatase 2, regulatory subunit B', alpha isoform	95.16	434	21	1	457	1758	1	433	0	780	-9.69404	2.86157e-11	2.39009e-08
comp43410_c0_seq1	ENSDARG00000027046	SCY1-like 3 (S. cerevisiae)	80.55	802	153	4	240	2636	1	768	0	1220	-6.00289	0.00100641	0.0206153
comp77896_c0_seq3	ENSDARG00000027065	solute carrier family 38, member 3a	92.6	500	34	1	273	1763	1	500	0	893	6.05133	0.00140897	0.0267917
comp31280_c1_seq1	ENSDARG00000027183	zgc:55764	94.18	498	29	0	2816	1323	1	498	0	962	-6.07577	0.000726851	0.0157617
comp63600_c0_seq4	ENSDARG00000027222	G protein-coupled receptor 56	76.48	642	150	1	330	2252	7	648	0	941	-8.32177	1.31916e-08	2.28354e-06
comp49181_c0_seq1	ENSDARG00000027353	zinc finger, MYM-type 2	88.79	1365	146	6	115	4188	1	1355	0	2047	-7.62228	6.35441e-07	5.28104e-05
comp129510_c0_seq1	ENSDARG00000027397	vang-like 2 (van gogh, Drosophila)	97.72	483	11	1	499	1947	45	526	0	811	-7.92805	1.28242e-07	1.46981e-05
comp21943_c0_seq2	ENSDARG00000027419	glutamate decarboxylase 1b	97.9	572	12	0	3065	1350	16	587	0	1159	3.92685	9.50166e-05	0.00325847
comp64191_c0_seq4	ENSDARG00000027465	required for meiotic nuclear division 1 homolog (S. cerevisiae)	82.82	419	72	3	1413	157	1	410	0	678	8.21647	2.87473e-08	4.34585e-06
comp20302_c0_seq1	ENSDARG00000027529	heme oxygenase (decycling) 1	85.29	272	40	0	79	894	1	272	6e-125	444	6.05133	0.00140897	0.0267917
comp11672_c0_seq6	ENSDARG00000027595	selenoprotein T, 1b	93.26	193	13	0	84	662	1	193	9e-96	348	-7.90824	1.46828e-07	1.66005e-05
comp38768_c0_seq4	ENSDARG00000027687	transmembrane protein 230	94.64	112	6	0	192	527	1	112	9e-46	182	-6.60517	9.63608e-05	0.00325847
comp5886_c0_seq3	ENSDARG00000027734	serine/arginine-rich splicing factor 5b	84.97	153	22	2	121	576	1	147	1e-55	216	7.54616	1.21973e-06	9.12665e-05
comp1007154_c0_seq1	ENSDARG00000027807	fyn-related kinase	85.51	69	10	0	2	208	307	375	1e-20	95.1	-5.84507	0.00199604	0.0351168
comp9189_c0_seq12	ENSDARG00000027828	glutamate receptor, ionotropic, N-methyl D-aspartate 1a	98.22	169	2	1	2	505	733	901	3e-90	330	6.66518	9.63608e-05	0.00325847
comp127989_c1_seq2	ENSDARG00000027930	nicotinate phosphoribosyltransferase domain containing 1	88.14	388	45	1	1264	104	161	548	0	653	8.16689	4.09326e-08	5.75805e-06
comp2175_c0_seq6	ENSDARG00000028067	BCL2/adenovirus E1B interacting protein 3-like b	93.9	213	13	0	86	724	1	213	9e-85	313	4.23492	0.00229484	0.0395816
comp50130_c0_seq6	ENSDARG00000028086	zinc finger and BTB domain containing 2b	91.45	538	46	0	493	2106	1	538	0	987	-9.09249	1.28798e-10	6.35764e-08
comp30678_c0_seq2	ENSDARG00000028213	titin a	88.9	2721	300	7	16140	7984	640	3336	0	4639	2.20157	0.00134686	0.0267917
comp12028_c0_seq10	ENSDARG00000028228	zinc finger and BTB domain containing 18	95.9	537	22	0	746	2356	1	537	0	944	-6.78978	4.53239e-05	0.00175973
comp19217_c0_seq2	ENSDARG00000028389	RAB44, member RAS oncogene family	43.28	1250	646	42	36	3596	815	1950	0	745	-3.05219	0.000335113	0.00895402
comp9267_c0_seq4	ENSDARG00000028533	microtubule-actin crosslinking factor 1	86.49	4709	610	16	2763	16811	3104	7781	0	7301	-2.3861	0.000919899	0.0195248
comp13586_c0_seq7	ENSDARG00000028542	si:ch211-114c12.2	81.22	245	42	3	1243	1965	1	245	4e-95	348	8.52272	4.77124e-09	9.63171e-07
comp19802_c0_seq2	ENSDARG00000028793	nemo like kinase, type 2	97.94	534	11	1	1096	2697	1	533	0	833	7.88965	1.93558e-07	2.04318e-05
comp80266_c0_seq1	ENSDARG00000028800	cytohesin 2	99.39	165	1	1	3468	2974	253	416	7e-94	343	-3.06224	0.000518737	0.0125856
comp140958_c0_seq8	ENSDARG00000028857	small G protein signaling modulator 1	80.24	329	65	2	1538	2524	752	1069	7e-152	536	-7.44106	1.71836e-06	0.00012163
comp126479_c0_seq3	ENSDARG00000028943	metastasis suppressor 1-like	73.84	730	180	13	3578	1422	49	754	0	789	6.15669	0.000726851	0.0157617
comp61407_c0_seq3	ENSDARG00000028976	pseudouridylate synthase 3	80	90	18	0	704	973	297	386	1e-28	126	-2.96704	0.000792096	0.0170898
comp22012_c0_seq1	ENSDARG00000029066	Rhesus blood group, C glycoprotein b	84.84	409	60	3	2	1222	80	487	1e-176	617	2.93254	0.000270961	0.0076009
comp28885_c0_seq13	ENSDARG00000029146	low density lipoprotein receptor-related protein 1b	90.19	2120	205	2	7904	1554	2431	4549	0	4127	-7.06503	1.16786e-05	0.00057804
comp69631_c0_seq1	ENSDARG00000029157	mediator complex subunit 23	97.17	1345	38	1	154	4188	1	1339	0	2556	8.69002	1.7365e-09	4.29744e-07
comp50238_c0_seq8	ENSDARG00000029234	syntaxin binding protein 5b (tomosyn)	93.86	1157	70	2	306	3773	5	1158	0	2008	-2.52812	0.00104556	0.0213378
comp79355_c0_seq4	ENSDARG00000029331	ataxin 7-like 3	85.2	304	45	2	2175	1264	73	367	2e-97	354	6.73489	7.44607e-05	0.00265071
comp115741_c0_seq2	ENSDARG00000029370	ankyrin repeat domain 6b	80.48	743	139	7	316	2526	1	727	0	1080	-2.21011	0.00240712	0.041252
comp2197_c0_seq1	ENSDARG00000029439	ATPase, Ca++ transporting, cardiac muscle, slow twitch 2a	94.54	238	13	0	1322	609	759	996	7e-123	438	2.05514	0.00247685	0.0423167
comp131087_c0_seq1	ENSDARG00000029463	ArfGAP with SH3 domain, ankyrin repeat and PH domain 1a	95.76	1109	47	1	5223	1897	27	1132	0	1745	-2.59147	0.00124941	0.0250403
comp63790_c0_seq1	ENSDARG00000029480	sperm antigen with calponin homology and coiled-coil domains 1	85.91	738	100	4	106	2307	1	725	0	1019	-2.48268	0.00289655	0.0449686
comp186_c1_seq1	ENSDARG00000029533	ribosomal protein L18	95.58	181	8	0	46	588	1	181	2e-95	345	-2.99672	6.56522e-05	0.00241698
comp161751_c0_seq4	ENSDARG00000029761	membrane protein, palmitoylated 6b (MAGUK p55 subfamily member 6)	95.36	539	25	0	1672	56	1	539	0	1018	6.05133	0.00140897	0.0267917
comp50537_c0_seq1	ENSDARG00000029783	death effector domain containing	95.79	404	17	0	3644	2433	1	404	0	751	7.38204	2.94065e-06	0.000185544
comp541454_c0_seq1	ENSDARG00000029832	solute carrier family 26 (sulfate transporter), member 1	90.65	417	39	0	1285	35	3	419	0	728	4.35786	3.88701e-05	0.00156085
comp87508_c0_seq1	ENSDARG00000029874	ketohexokinase	70.95	210	61	1	714	1343	136	299	1e-76	285	-5.66784	0.00286389	0.0445236
comp23168_c0_seq4	ENSDARG00000030012	leucine rich repeat (in FLII) interacting protein 1a	74.87	382	95	4	2030	888	61	435	5e-129	459	-6.50317	0.000164799	0.00497142
comp51836_c0_seq3	ENSDARG00000030020	ArfGAP with FG repeats 1a	84.95	558	81	2	1770	106	1	556	0	690	-4.43795	0.000408153	0.0103226
comp57318_c0_seq4	ENSDARG00000030064	pleckstrin homology domain containing, family A (phosphoinositide binding specific) member 1	81.82	33	5	1	307	212	182	214	2e-07	54.7	-6.33523	0.000290613	0.00783952
comp424081_c0_seq2	ENSDARG00000030107	spectrin repeat containing, nuclear envelope 2a	78.38	754	162	1	3	2261	5659	6412	0	1087	-7.82613	2.22885e-07	2.27373e-05
comp20643_c0_seq3	ENSDARG00000030129	si:ch211-87m7.2	86.62	471	59	2	151	1551	1	471	0	692	-2.52372	0.00260867	0.0441959
comp69617_c0_seq10	ENSDARG00000030146	inositol polyphosphate phosphatase-like 1a	78.41	778	148	9	47	2320	72	846	0	1106	4.036	3.22767e-06	0.000202697
comp40340_c0_seq4	ENSDARG00000030155	single stranded DNA binding protein 3b	100	29	0	0	350	436	345	373	3e-10	64.3	-6.21133	0.000530405	0.0125856
comp21966_c0_seq2	ENSDARG00000030166	hydroxypyruvate isomerase	78.6	271	58	0	3410	2598	1	271	5e-108	390	8.2644	2.28675e-08	3.59525e-06
comp833071_c0_seq1	ENSDARG00000030262	si:ch211-220i18.4	85.59	229	32	2	85	768	52	276	7e-115	410	-3.4081	0.00208845	0.0366076
comp393495_c0_seq2	ENSDARG00000030289	jagged 1a	87.26	620	78	4	3	1859	633	1242	0	1183	-3.07604	0.000883102	0.0187744
comp59976_c0_seq9	ENSDARG00000030335	zinc finger CCCH-type containing 10	90.27	473	44	1	1904	492	69	541	0	665	-5.75918	0.00286389	0.0445236
comp78340_c0_seq3	ENSDARG00000030390	metaxin 3	93.59	312	20	0	38	973	1	312	1e-173	607	7.85876	2.22885e-07	2.27373e-05
comp83225_c0_seq1	ENSDARG00000030465	chromosome 12 open reading frame 23	92.59	81	6	0	267	509	1	81	1e-24	112	-6.21133	0.000530405	0.0125856
comp133844_c0_seq2	ENSDARG00000030548	arylformamidase	82.69	104	18	0	858	547	190	293	8e-41	164	6.15669	0.000726851	0.0157617
comp11295_c0_seq3	ENSDARG00000030752	synaptogyrin 2b	81.78	236	43	0	46	753	2	237	8e-100	362	2.17248	0.00159131	0.0298176
comp67524_c0_seq1	ENSDARG00000030753	proline rich Gla (G-carboxyglutamic acid) 4 (transmembrane)	81.91	199	35	2	175	768	1	194	2e-77	287	-2.54704	0.00270679	0.0445236
comp5848_c0_seq2	ENSDARG00000030824	extended synaptotagmin-like protein 2a	82.45	490	86	0	2333	864	1	490	0	827	-3.70279	0.000681598	0.0157617
comp43426_c0_seq1	ENSDARG00000030896	forkhead box Q1a	78.06	319	69	4	1496	543	8	310	7e-142	501	-7.57278	8.75702e-07	6.94935e-05
comp75226_c0_seq7	ENSDARG00000031015	dystrobrevin, alpha	85.65	446	62	5	1	1332	281	714	3e-176	616	-7.06503	1.16786e-05	0.00057804
comp14088_c0_seq3	ENSDARG00000031051	interleukin 4 receptor	49.91	585	284	11	458	2185	4	571	9e-138	489	-6.60517	9.63608e-05	0.00325847
comp260373_c0_seq1	ENSDARG00000031075	cell adhesion molecule 1a	23.1	290	209	10	66	893	10	276	9e-08	57.4	-3.2455	5.15643e-05	0.00198931
comp3646_c0_seq8	ENSDARG00000031100	influenza virus NS1A binding protein a	92.62	420	31	0	455	1714	224	643	0	797	8.51129	2.71273e-16	2.58946e-12
comp208317_c0_seq2	ENSDARG00000031119	BAI1-associated protein 2-like 1b	85.27	414	61	2	436	1677	1	412	0	686	-5.92614	0.00140897	0.0267917
comp16888_c0_seq11	ENSDARG00000031200	protein phosphatase 2, regulatory subunit B', gamma b	95.77	496	21	0	241	1728	83	578	0	886	-9.3855	2.02651e-10	8.41052e-08
comp89816_c0_seq2	ENSDARG00000031336	hydroxysteroid (20-beta) dehydrogenase 2	81.46	329	61	0	61	1047	1	329	1e-156	551	2.54724	0.000792705	0.0170974
comp45088_c1_seq2	ENSDARG00000031494	proline-rich coiled-coil 2A	80.29	1030	198	9	1302	4376	777	1795	0	1040	8.7247	1.46024e-09	3.76724e-07
comp4680_c0_seq1	ENSDARG00000031495	SET translocation (myeloid leukemia-associated) A	97.94	97	2	0	1014	724	129	225	1e-52	204	2.32362	0.00123871	0.0248481
comp48010_c0_seq3	ENSDARG00000031560	serine/arginine-rich protein specific kinase 1b	86.98	653	81	4	3016	1070	14	656	0	968	-7.59774	7.45e-07	6.07075e-05
comp209974_c0_seq1	ENSDARG00000031658	si:ch211-207d6.2	78.35	1090	208	12	134	3319	92	1123	0	1372	-7.38481	2.45054e-06	0.000162766
comp92067_c0_seq1	ENSDARG00000031683	v-fos FBJ murine osteosarcoma viral oncogene homolog	79.04	334	64	3	154	1137	1	330	1e-98	358	-2.24393	0.00204456	0.0359419
comp1905_c0_seq4	ENSDARG00000031745	si:busm1-266f07.2	73.73	236	62	0	156	863	1	236	1e-85	315	8.70746	1.59179e-09	3.98359e-07
comp61099_c0_seq2	ENSDARG00000031761	disabled homolog 2 (Drosophila)	81.71	563	103	4	2144	456	37	589	0	791	2.66489	0.00194868	0.0351168
comp186684_c0_seq1	ENSDARG00000031930	ELKS/RAB6-interacting/CAST family member 1b	96.28	349	13	0	2	1048	258	606	2e-174	611	-8.07749	5.21778e-08	7.05762e-06
comp29969_c0_seq3	ENSDARG00000032043	finTRIM family, member 16	60	185	71	1	2	547	236	420	7e-54	207	-5.84507	0.00199604	0.0351168
comp45854_c0_seq3	ENSDARG00000032072	cyclin-dependent kinase 16	99.05	524	5	0	385	1956	1	524	0	909	-2.46746	0.00274552	0.0445236
comp60719_c1_seq1	ENSDARG00000032114	SLAIN motif family, member 2	83.01	612	97	5	207	2021	1	567	0	785	-7.6464	6.35441e-07	5.28104e-05
comp49711_c0_seq1	ENSDARG00000032161	SLIT-ROBO Rho GTPase activating protein 2a	94.12	1105	65	2	5272	1958	1	1100	0	1909	-8.90523	4.02924e-10	1.39497e-07
comp111050_c0_seq8	ENSDARG00000032317	thymocyte selection-associated high mobility group box	84.68	248	36	1	188	925	292	539	4e-96	350	3.32034	0.00304285	0.0468696
comp73197_c0_seq3	ENSDARG00000032326	mitochondrial trans-2-enoyl-CoA reductase	91.17	317	28	0	352	1302	61	377	5e-178	582	6.51476	0.00021796	0.0062159
comp376543_c0_seq2	ENSDARG00000032372	coiled-coil domain containing 180	75.36	211	49	2	200	823	1293	1502	1e-87	290	5.81427	0.00286389	0.0445236
comp162461_c0_seq5	ENSDARG00000032482	si:dkey-40c11.2	74.27	377	93	3	199	1317	1	351	5e-113	407	-8.07749	5.21778e-08	7.05762e-06
comp14641_c0_seq1	ENSDARG00000032553	egl nine homolog 3 (C. elegans)	91.43	245	21	1	270	1004	1	243	1e-129	461	3.53305	1.41307e-06	0.000104679
comp3340_c0_seq2	ENSDARG00000032630	nebulin	83.99	2299	264	7	7175	591	3977	6235	0	3728	-3.57937	9.12883e-07	7.21016e-05
comp12172_c0_seq8	ENSDARG00000032802	kinectin 1	81.04	1245	206	8	4413	769	1	1234	0	1332	-7.16862	6.31674e-06	0.000347962
comp87001_c0_seq1	ENSDARG00000032862	UDP glucuronosyltransferase 5 family, polypeptide G1	83.65	526	86	0	2072	495	3	528	0	900	4.15443	2.12999e-06	0.000147029
comp143670_c0_seq1	ENSDARG00000032976	cardiac myosin light chain-1	96.86	159	5	0	589	113	38	196	2e-86	315	3.55161	3.36806e-06	0.000210721
comp53311_c0_seq3	ENSDARG00000033171	trafficking protein particle complex 6b-like	80.1	191	38	1	620	48	1	161	1e-81	300	6.15669	0.000726851	0.0157617
comp803_c0_seq1	ENSDARG00000033227	leukocyte cell-derived chemotaxin 2 like	80	160	32	2	121	600	1	157	1e-70	263	2.96113	3.43773e-05	0.00142674
comp7747_c0_seq4	ENSDARG00000033234	stathmin-like 2a	91.06	179	16	0	222	758	1	179	7e-88	322	2.95004	0.000851461	0.0182002
comp268821_c0_seq1	ENSDARG00000033355	phospholipase A2, group IVC (cytosolic, calcium-independent)	58.52	135	55	3	826	425	239	369	1e-37	154	-4.59381	8.36369e-06	0.000440389
comp46855_c0_seq1	ENSDARG00000033707	PHD finger protein 17	86.44	848	112	8	219	2753	1	829	0	1350	-8.4369	7.07851e-09	1.37494e-06
comp46823_c0_seq3	ENSDARG00000033872	casein kinase 1, gamma 1	96.68	422	14	1	302	1567	1	421	0	771	6.43322	0.000290613	0.00783952
comp46947_c0_seq3	ENSDARG00000033889	SPT2, Suppressor of Ty, domain containing 1 (S. cerevisiae)	73.08	613	149	8	371	2161	1	606	0	669	-7.38481	2.45054e-06	0.000162766
comp107282_c0_seq5	ENSDARG00000034060	elaC homolog 2 (E. coli)	79.81	842	158	6	2732	243	41	865	0	1304	7.62171	8.75702e-07	6.94935e-05
comp16245_c0_seq8	ENSDARG00000034430	zgc:172121	84.89	311	47	1	214	1146	2	311	1e-152	538	6.25487	0.000530405	0.0125856
comp72655_c0_seq2	ENSDARG00000034677	sciellin	76.81	138	32	0	1050	637	435	572	2e-54	211	-7.26526	4.27844e-06	0.000253891
comp113044_c0_seq1	ENSDARG00000034757	zinc finger, DHHC-type containing 2	93.07	361	25	0	166	1248	1	361	0	723	-2.48081	0.00143742	0.0271857
comp55840_c0_seq7	ENSDARG00000034768	PHD finger protein 3	81.35	1153	202	8	1441	4860	520	1654	0	1562	8.90184	4.69147e-10	1.55188e-07
comp42846_c1_seq12	ENSDARG00000034883	acyl-Coenzyme A binding domain containing 5a	80.68	502	89	3	2367	886	1	502	0	712	-6.39341	0.00021796	0.0062159
comp182251_c0_seq1	ENSDARG00000034894	wingless-type MMTV integration site family, member 5b	98.67	226	3	0	1365	688	138	363	5e-139	491	-2.45814	0.0016272	0.0304219
comp28435_c0_seq1	ENSDARG00000035148	ORAI calcium release-activated calcium modulator 2	96.25	267	10	0	4239	3439	1	267	3e-144	511	-8.77997	8.83477e-10	2.5014e-07
comp8139_c0_seq2	ENSDARG00000035322	myosin, heavy chain 7B, cardiac muscle, beta b	81.4	43	8	0	1	129	1893	1935	1e-13	75.5	-7.67013	5.43348e-07	4.6907e-05
comp47540_c0_seq2	ENSDARG00000035324	heterogeneous nuclear ribonucleoprotein L	51.79	504	213	6	299	1720	32	534	5e-138	489	6.98426	2.24824e-05	0.000974853
comp53600_c0_seq4	ENSDARG00000035389	FCH domain only 2	91.53	177	15	0	533	3	82	258	6e-86	313	-6.07577	0.000726851	0.0157617
comp85106_c0_seq2	ENSDARG00000035391	pentatricopeptide repeat domain 2	54.49	356	157	3	2	1054	2	310	2e-94	343	5.93766	0.00199604	0.0351168
comp545856_c0_seq1	ENSDARG00000035435	IL-6 subfamily cytokine M17	74.07	216	55	2	682	38	1	215	6e-82	301	6.05133	0.00140897	0.0267917
comp161648_c0_seq1	ENSDARG00000035595	FIC domain containing	93.08	448	31	0	359	1702	1	448	0	749	2.68086	0.00226613	0.0392688
comp6321_c0_seq1	ENSDARG00000035632	zgc:194112	86.67	75	10	0	436	660	18	92	3e-34	143	2.08652	0.00257243	0.0436704
comp80243_c0_seq8	ENSDARG00000035682	latent transforming growth factor beta binding protein 3	82.63	1042	164	10	3077	3	22	1048	0	1902	-3.27111	0.000382127	0.00995977
comp5845_c0_seq4	ENSDARG00000035715	MARCKS-like 1b	88.49	139	15	1	197	610	1	139	7e-25	113	-2.61217	0.00151628	0.0285639
comp49765_c1_seq4	ENSDARG00000035732	aryl hydrocarbon receptor nuclear translocator-like 1b	92.68	164	12	0	492	1	55	218	4e-83	303	7.09445	1.44592e-05	0.000684729
comp126017_c0_seq1	ENSDARG00000035750	cyclin D1	98.29	292	5	1	1889	1014	1	291	2e-153	540	-8.59401	2.71466e-09	6.02627e-07
comp20771_c0_seq2	ENSDARG00000035835	elongation factor-2 kinase	85.95	733	81	4	2825	693	1	732	0	1236	2.45264	0.00045875	0.0114935
comp100421_c0_seq4	ENSDARG00000035868	spire homolog 1a (Drosophila)	87.04	378	39	2	2317	1214	384	761	4e-158	556	-6.44934	0.000164799	0.00497142
comp38345_c0_seq2	ENSDARG00000035872	hydroxysteroid (17-beta) dehydrogenase 12b	90.49	305	29	0	138	1052	1	305	2e-156	550	7.7281	4.65727e-07	4.13822e-05
comp74189_c0_seq1	ENSDARG00000035883	5'-nucleotidase, cytosolic IA	44.61	343	154	8	7	927	17	358	8e-59	225	2.57127	0.000265881	0.00747095
comp43762_c0_seq6	ENSDARG00000035909	major facilitator superfamily domain containing 2ab	88.55	524	58	2	2903	1338	1	523	0	798	7.50685	1.71836e-06	0.00012163
comp72414_c0_seq1	ENSDARG00000035958	troponin I, skeletal, fast 2b, tandem duplicate 1	89.09	110	12	0	330	1	10	119	1e-36	149	-4.34972	1.27664e-06	9.49928e-05
comp77819_c0_seq1	ENSDARG00000036041	coagulation factor II (thrombin)	87.42	620	77	3	2230	374	12	629	0	1105	2.18478	0.00250901	0.0427787
comp157985_c0_seq1	ENSDARG00000036059	transmembrane protein with metallophosphoesterase domain	89.82	442	45	1	301	1626	1	441	0	702	-6.33523	0.000290613	0.00783952
comp49167_c0_seq11	ENSDARG00000036100	eyes absent homolog 3	97.07	239	7	0	2933	2217	371	609	1e-118	425	-7.13491	7.72046e-06	0.000407805
comp80916_c0_seq5	ENSDARG00000036135	butyrobetaine (gamma), 2-oxoglutarate dioxygenase 1 (gamma-butyrobetaine hydroxylase)	94.69	433	23	0	155	1453	1	433	0	850	-8.18022	3.22964e-08	4.79558e-06
comp54473_c0_seq2	ENSDARG00000036281	coiled-coil and C2 domain containing 1A	84.75	728	111	2	53	2236	276	999	0	1116	-7.26526	4.27844e-06	0.000253891
comp77579_c0_seq2	ENSDARG00000036376	claudin 7a	94.34	212	12	0	298	933	1	212	3e-99	360	-9.8476	1.05576e-11	1.21629e-08
comp59693_c0_seq1	ENSDARG00000036442	ATPase, Class VI, type 11C	92.34	1110	84	3	517	3843	1	1105	0	1877	-3.26795	0.000192859	0.00575554
comp41538_c0_seq4	ENSDARG00000036451	mahogunin, ring finger 1a	95.84	529	22	0	339	1925	1	529	0	962	3.21876	6.23981e-05	0.00230225
comp113165_c0_seq3	ENSDARG00000036541	rhomboid 5 homolog 1 (Drosophila)	95.1	857	42	0	300	2870	1	857	0	1648	-8.09513	5.21778e-08	7.05762e-06
comp139085_c0_seq2	ENSDARG00000036592	SET domain containing 4	77.07	471	108	1	146	1558	1	440	0	714	6.3468	0.000390825	0.00995977
comp16519_c0_seq3	ENSDARG00000036695	calcium binding and coiled-coil domain 1	90.67	654	61	2	2375	414	1	640	0	893	-7.20156	6.31674e-06	0.000347962
comp22659_c0_seq1	ENSDARG00000036722	solute carrier family 9 (sodium/hydrogen exchanger), member 3, tandem duplicate 2	84.55	835	129	1	323	2827	22	851	0	1311	4.39615	9.02165e-08	1.09404e-05
comp50081_c1_seq4	ENSDARG00000036755	protein arginine methyltransferase 10 (putative)	66.08	171	58	2	339	851	116	251	1e-120	207	-6.39341	0.00021796	0.0062159
comp697168_c0_seq1	ENSDARG00000036787	ATP-binding cassette, sub-family B (MDR/TAP), member 3 like 1	52.75	491	231	1	225	1694	148	638	1e-143	507	-6.60517	9.63608e-05	0.00325847
comp369868_c0_seq1	ENSDARG00000036791	DNA (cytosine-5-)-methyltransferase 4	91.11	461	41	2	1385	3	7	463	0	771	-2.66127	0.00314793	0.0482878
comp9738_c0_seq1	ENSDARG00000036848	solute carrier family 43, member 2a	93.52	571	37	0	4410	2698	1	571	0	1047	6.15669	0.000726851	0.0157617
comp96012_c0_seq7	ENSDARG00000036913	ST6 (alpha-N-acetyl-neuraminyl-2,3-beta-galactosyl-1,3)-N-acetylgalactosaminide alpha-2,6-sialyltransferase 6	82.24	304	51	3	1341	439	1	302	1e-138	492	-7.46838	1.4456e-06	0.000105222
comp53788_c1_seq2	ENSDARG00000036956	additional sex combs like 1 (Drosophila)	84.5	916	138	6	3	2738	732	1632	0	1325	-9.09249	1.28798e-10	6.35764e-08
comp55187_c0_seq1	ENSDARG00000037020	kinesin family member 1B	95.94	689	28	2	2088	22	1	682	0	1285	6.05133	0.00140897	0.0267917
comp314502_c0_seq2	ENSDARG00000037025	nuclear receptor subfamily 3, group C, member 2	93.11	827	57	1	6	2486	145	970	0	1437	-7.71645	4.00132e-07	3.66252e-05
comp196983_c0_seq2	ENSDARG00000037060	lysine (K)-specific methyltransferase 2D	86.67	1906	231	6	5649	1	1	1897	0	2823	-6.44934	0.000164799	0.00497142
comp6321_c1_seq3	ENSDARG00000037238	MAD homolog 5 (Drosophila)	91.34	462	39	2	3455	2073	6	464	0	742	7.7281	4.65727e-07	4.13822e-05
comp159104_c0_seq2	ENSDARG00000037260	topoisomerase I binding, arginine/serine-rich a	75.71	560	125	6	1871	225	1	554	0	672	-5.66784	0.00286389	0.0445236
comp13038_c0_seq1	ENSDARG00000037281	fibrinogen, gamma polypeptide	87.53	433	54	2	50	1348	1	431	0	738	2.8954	4.52119e-05	0.00175973
comp44683_c0_seq2	ENSDARG00000037353	fibroblast growth factor receptor substrate 2b	81.14	440	83	4	90	1409	80	490	0	631	-6.70043	5.79138e-05	0.00213916
comp95463_c0_seq3	ENSDARG00000037408	TBC1 domain family, member 10C	55.6	786	318	17	71	2335	201	941	0	714	6.05133	0.00140897	0.0267917
comp26200_c0_seq2	ENSDARG00000037421	early growth response 1	91.39	511	43	1	433	1962	1	511	0	750	-3.13299	0.000133821	0.00427838
comp32899_c0_seq15	ENSDARG00000037560	myotubularin 1	91.87	123	6	1	2574	2218	39	161	2e-60	231	6.43322	0.000290613	0.00783952
comp21718_c0_seq1	ENSDARG00000037618	DNA-damage-inducible transcript 4	83.82	68	11	1	1	204	23	89	4e-07	50.4	4.48004	0.000797167	0.0171438
comp65103_c0_seq2	ENSDARG00000037675	nucleophosmin/nucleoplasmin, 1b	88.24	119	14	0	25	381	198	316	8e-55	213	3.37817	9.81305e-05	0.00331328
comp6376_c0_seq4	ENSDARG00000037679	mitochondrial pyruvate carrier 2	95.42	131	6	0	1319	927	1	131	7e-72	269	5.81427	0.00286389	0.0445236
comp299094_c0_seq1	ENSDARG00000037790	parvalbumin 8	89.91	109	11	0	59	385	1	109	7e-53	204	-3.69251	8.4387e-06	0.00044364
comp108841_c0_seq1	ENSDARG00000037810	zgc:112175	93.87	163	10	0	1374	886	294	456	3e-80	296	6.3468	0.000390825	0.00995977
comp599299_c0_seq1	ENSDARG00000037845	collagen, type IX, alpha 3	90.57	297	28	0	160	1050	383	679	2e-101	367	-2.52241	0.00185236	0.0340691
comp31530_c0_seq4	ENSDARG00000037872	forkhead box K1	93.08	636	40	2	3944	2049	1	635	0	1043	-7.16862	6.31674e-06	0.000347962
comp60368_c0_seq1	ENSDARG00000037929	ste20-related kinase adaptor alpha	94.37	391	22	0	289	1461	2	392	0	733	-6.14514	0.000726851	0.0157617
comp36252_c0_seq2	ENSDARG00000037954	troponin T type 1 (skeletal, slow)	94.17	223	13	0	715	1383	46	268	2e-71	267	3.87491	3.26125e-07	3.13996e-05
comp215400_c0_seq1	ENSDARG00000038114	xeroderma pigmentosum, complementation group A	68.91	312	91	5	3383	4300	252	549	2e-79	296	3.41867	2.19674e-05	0.000974853
comp40128_c0_seq11	ENSDARG00000038133	zgc:113411	75.68	185	45	2	669	115	225	407	1e-76	283	5.81427	0.00286389	0.0445236
comp46117_c0_seq1	ENSDARG00000038153	lectin, galactoside-binding, soluble, 2b	83.85	130	17	1	82	459	1	130	1e-61	233	3.15829	0.000341233	0.0090985
comp27683_c0_seq1	ENSDARG00000038188	reelin	72.9	1081	288	8	4697	7924	1	1061	0	1563	-9.43482	1.46094e-10	6.82647e-08
comp123490_c0_seq2	ENSDARG00000038300	ring finger protein 34a	91.48	364	21	2	2631	1570	1	363	4e-144	509	-8.70155	1.46024e-09	3.76724e-07
comp8394_c0_seq3	ENSDARG00000038321	zgc:172053	69.51	82	25	1	69	314	1	81	2e-28	121	-4.01434	0.00222798	0.0387182
comp66473_c0_seq5	ENSDARG00000038442	phospholipase C, gamma 1	91.55	1313	103	3	270	4184	1	1312	0	2342	-7.20156	6.31674e-06	0.000347962
comp58680_c0_seq6	ENSDARG00000038472	myotubularin related protein 4	81.91	1128	187	13	4694	1362	14	1107	0	1722	5.93766	0.00199604	0.0351168
comp38955_c0_seq7	ENSDARG00000038664	polymerase (DNA directed), epsilon 2	85.02	307	46	1	1278	358	1	306	2e-158	559	8.59948	2.97568e-09	6.47662e-07
comp143252_c0_seq1	ENSDARG00000038672	transcription factor 7 (T-cell specific, HMG-box)	93.52	216	14	0	522	1169	8	223	5e-94	343	-2.38212	0.00126254	0.0252655
comp20397_c0_seq5	ENSDARG00000038693	guanine nucleotide binding protein (G protein), gamma 7	98.44	64	1	0	319	510	1	64	1e-28	126	-8.02325	7.59584e-08	9.63086e-06
comp939870_c0_seq1	ENSDARG00000038968	chemokine (C-C motif) receptor 6b	78.65	281	57	2	2	835	79	359	4e-118	422	-5.92614	0.00140897	0.0267917
comp236943_c0_seq1	ENSDARG00000039041	secreted frizzled-related protein 5	96.13	310	12	0	281	1210	1	310	1e-157	554	-3.9524	1.33653e-05	0.000657627
comp121010_c0_seq6	ENSDARG00000039096	si:dkey-24p1.1	60.33	1104	430	15	214	3501	1	1043	0	1167	3.30958	0.000814859	0.0174849
comp1965_c0_seq1	ENSDARG00000039131	ATPase, Na+/K+ transporting, alpha 1a polypeptide, tandem duplicate 3	92.97	256	18	0	2	769	769	1024	1e-139	493	4.16512	6.87718e-08	8.99269e-06
comp138498_c0_seq1	ENSDARG00000039150	legumain	39.25	372	217	7	1	1089	69	433	6e-60	229	-7.26526	4.27844e-06	0.000253891
comp9115_c0_seq3	ENSDARG00000039162	Ras homolog enriched in brain like 1	100	184	0	0	2504	1953	1	184	1e-100	365	-6.21133	0.000530405	0.0125856
comp100953_c1_seq4	ENSDARG00000039197	family with sequence similarity 179, member B	72.35	452	109	7	2326	1019	121	565	1e-165	581	5.93766	0.00199604	0.0351168
comp49231_c0_seq3	ENSDARG00000039225	vacuolar protein sorting 13 homolog A (S. cerevisiae)	91.21	1808	150	3	166	5562	1	1808	0	2908	-5.84507	0.00199604	0.0351168
comp54070_c0_seq4	ENSDARG00000039241	protein kinase C, alpha	85.27	679	100	1	3403	1367	1	669	0	1234	-7.80485	2.57175e-07	2.5802e-05
comp193996_c0_seq2	ENSDARG00000039256	SPEG complex locus	75.48	1660	388	12	5998	1076	966	2602	0	2317	6.15669	0.000726851	0.0157617
comp193682_c0_seq2	ENSDARG00000039364	zgc:113019	55.17	377	142	4	1059	10	1	370	1e-90	330	-6.78978	4.53239e-05	0.00175973
comp42873_c0_seq3	ENSDARG00000039384	cyclin G associated kinase	95.77	142	6	0	96	521	1177	1318	5e-77	285	7.7281	4.65727e-07	4.13822e-05
comp148842_c1_seq2	ENSDARG00000039386	ArfGAP with coiled-coil, ankyrin repeat and PH domains 3b	95.67	323	14	0	970	2	265	587	6e-142	501	-5.75918	0.00286389	0.0445236
comp293603_c0_seq2	ENSDARG00000039482	calcium homeostasis modulator 2	81.37	306	57	0	278	1195	1	306	1e-144	510	-6.87393	2.82471e-05	0.00117965
comp22086_c0_seq1	ENSDARG00000039647	solute carrier family 6 (neurotransmitter transporter, GABA), member 1b	97.17	600	16	1	3036	1240	1	600	0	1145	4.35493	5.32776e-06	0.000306365
comp38787_c1_seq3	ENSDARG00000039677	desmocollin 2 like	76.5	817	191	1	1	2448	111	927	0	1226	-7.71645	4.00132e-07	3.66252e-05
comp97779_c0_seq7	ENSDARG00000039681	sorting and assembly machinery component 50 homolog, like	95.95	469	19	0	2083	677	1	469	0	928	6.59193	0.000125561	0.00404331
comp108635_c0_seq16	ENSDARG00000039704	CDC42 effector protein (Rho GTPase binding) 4a	88.36	335	39	0	360	1364	1	335	1e-153	541	-7.20156	6.31674e-06	0.000347962
comp143266_c0_seq2	ENSDARG00000039726	Yip1 domain family, member 7	84.33	217	34	0	658	8	1	217	2e-79	292	2.37987	0.00168501	0.031406
comp191876_c0_seq4	ENSDARG00000039784	topoisomerase I binding, arginine/serine-rich b	70.78	965	266	14	202	3048	1	939	0	879	-6.21133	0.000530405	0.0125856
comp104233_c0_seq4	ENSDARG00000039840	Rab9 effector protein with kelch motifs	73.67	357	88	2	1267	215	1	351	3e-162	569	3.40761	0.000341233	0.0090985
comp5157_c0_seq3	ENSDARG00000039850	dual specificity phosphatase 22b	85.48	186	27	1	1610	1053	1	183	5e-89	326	6.80139	5.79138e-05	0.00213916
comp9698_c0_seq4	ENSDARG00000040001	furry homolog-like (Drosophila)	95.83	3114	115	8	10943	1647	36	3142	0	5422	-2.05084	0.00317201	0.0486273
comp19291_c2_seq3	ENSDARG00000040009	palladin, cytoskeletal associated protein	96.91	518	16	1	630	2183	826	1342	0	968	-8.95437	2.99224e-10	1.11077e-07
comp69977_c0_seq4	ENSDARG00000040109	dihydrolipoamide branched chain transacylase E2	89.74	497	51	1	15	1505	1	493	0	827	6.15669	0.000726851	0.0157617
comp8898_c0_seq11	ENSDARG00000040158	cell division cycle 42, like	100	191	0	0	2195	1623	1	191	5e-108	389	2.89096	0.000156135	0.00494914
comp494939_c0_seq2	ENSDARG00000040216	trophoblast glycoprotein a	91.93	347	28	0	223	1263	26	372	2e-161	566	-8.04156	6.69157e-08	8.76714e-06
comp48408_c0_seq6	ENSDARG00000040238	pantothenate kinase 4	96.66	778	26	1	2542	209	1	774	0	1444	-6.44934	0.000164799	0.00497142
comp4030_c0_seq1	ENSDARG00000040277	F-box protein 32	94.38	356	20	0	176	1243	1	356	0	711	2.20588	0.00129655	0.0258841
comp15576_c0_seq1	ENSDARG00000040278	kelch-like family member 38	88.85	583	65	0	188	1936	13	595	0	1033	2.10704	0.00215475	0.0376216
comp37968_c0_seq2	ENSDARG00000040310	PRP4 pre-mRNA processing factor 4 homolog Bb	87.31	906	110	3	420	3122	108	1010	0	1145	-8.79084	8.14455e-10	2.33567e-07
comp79603_c0_seq2	ENSDARG00000040387	monocyte to macrophage differentiation-associated	94.14	239	14	0	304	1020	1	239	4e-135	479	-6.7458	4.53239e-05	0.00175973
comp57364_c0_seq1	ENSDARG00000040445	poly (ADP-ribose) polymerase family, member 14	39.66	295	176	4	1278	400	422	713	1e-49	197	-3.32769	9.12738e-05	0.00320822
comp32879_c1_seq2	ENSDARG00000040455	unc-50 homolog (C. elegans)	93.02	172	12	0	473	988	88	259	2e-125	298	7.7281	4.65727e-07	4.13822e-05
comp32935_c0_seq2	ENSDARG00000040527	sialic acid acetylesterase	76.33	414	94	3	3223	1994	25	427	0	647	7.42485	2.45054e-06	0.000162766
comp22758_c0_seq7	ENSDARG00000040532	RAB27A, member RAS oncogene family	93.69	222	14	0	179	844	1	222	4e-120	431	8.03492	8.63636e-08	1.05114e-05
comp94776_c0_seq1	ENSDARG00000040625	solute carrier family 8 (sodium-calcium exchanger), member 2b	92.7	932	68	2	367	3162	38	961	0	1572	6.66518	9.63608e-05	0.00325847
comp56414_c0_seq3	ENSDARG00000040657	WD repeat domain, phosphoinositide interacting 1	95.99	424	17	0	279	1550	16	439	0	793	-6.21133	0.000530405	0.0125856
comp165563_c0_seq4	ENSDARG00000040815	tsukushi small leucine rich proteoglycan homolog (Xenopus laevis)	86.61	366	49	0	168	1265	1	366	0	640	6.05133	0.00140897	0.0267917
comp7456_c0_seq13	ENSDARG00000040838	rp42 homolog (pending)	99.17	120	1	0	695	336	140	259	5e-67	251	2.78312	0.000544888	0.0128972
comp1174_c0_seq2	ENSDARG00000040856	lactate dehydrogenase A4	97.3	333	9	0	1455	457	1	333	1e-171	600	-8.95437	2.99224e-10	1.11077e-07
comp29659_c0_seq1	ENSDARG00000040860	bloodthirsty	36.72	531	329	7	192	1763	32	556	4e-104	376	3.70588	5.20027e-07	4.59018e-05
comp164342_c0_seq1	ENSDARG00000040864	si:dkey-286j15.1	76.19	105	24	1	724	1035	626	730	2e-44	177	-5.66784	0.00286389	0.0445236
comp71335_c1_seq1	ENSDARG00000040917	core-binding factor, beta subunit	97.86	187	4	0	565	5	1	187	3e-86	315	-7.35584	2.94065e-06	0.000185544
comp82169_c0_seq2	ENSDARG00000040923	cellular retinoic acid binding protein 2, a	96.48	142	5	0	1216	791	1	142	3e-74	276	-2.32767	0.00112086	0.0227505
comp100705_c0_seq1	ENSDARG00000041062	calbindin 2a	96.31	271	10	0	86	898	1	271	2e-142	503	-4.67443	0.00013422	0.00428905
comp26038_c0_seq8	ENSDARG00000041078	choline kinase alpha	93.07	303	21	0	2449	1541	116	418	5e-166	583	-2.88287	0.000720674	0.0157617
comp6067_c0_seq1	ENSDARG00000041119	carcinoembryonic antigen-related cell adhesion molecule 1	62.54	857	316	8	145	2700	1	854	0	1055	3.47744	3.77004e-06	0.000230055
comp38992_c0_seq3	ENSDARG00000041140	damage-specific DNA binding protein 2	88.09	445	53	1	1425	91	1	439	0	807	5.93766	0.00199604	0.0351168
comp51437_c0_seq1	ENSDARG00000041157	regulator of calcineurin 1b	92.98	171	12	0	2423	1911	1	171	3e-79	294	-7.73906	3.44558e-07	3.24268e-05
comp117524_c0_seq3	ENSDARG00000041304	trafficking protein, kinesin binding 1	84.56	408	63	1	1603	380	469	860	1e-158	557	6.59193	0.000125561	0.00404331
comp23520_c0_seq2	ENSDARG00000041317	RAN GTPase activating protein 1a	87.97	133	16	0	399	1	394	526	5e-61	230	-6.33523	0.000290613	0.00783952
comp20110_c3_seq1	ENSDARG00000041337	lysophospholipase I	86.03	229	32	0	428	1114	1	229	1e-113	407	7.69351	6.35441e-07	5.28104e-05
comp4083_c0_seq1	ENSDARG00000041391	transmembrane emp24-like trafficking protein 10 (yeast)	97.61	209	5	0	74	700	1	209	4e-105	379	-6.07577	0.000726851	0.0157617
comp380526_c0_seq1	ENSDARG00000041413	si:ch211-119b12.8	55.66	742	263	12	2	2029	54	791	0	713	-7.35584	2.94065e-06	0.000185544
comp112122_c0_seq1	ENSDARG00000041430	bone morphogenetic protein 2b	40.5	400	215	9	2424	1294	56	411	2e-70	265	-6.21133	0.000530405	0.0125856
comp57251_c0_seq3	ENSDARG00000041483	progestin and adipoQ receptor family member VI	87.83	337	41	1	2786	1776	1	332	3e-157	553	3.017	0.000197101	0.00586379
comp132851_c0_seq7	ENSDARG00000041502	transforming growth factor, beta 1a	87.1	372	46	1	1617	2726	1	372	4e-178	624	-5.66784	0.00286389	0.0445236
comp16809_c0_seq1	ENSDARG00000041602	methylmalonic aciduria (cobalamin deficiency) cblD type, with homocystinuria	80.73	301	56	4	1566	670	1	291	2e-116	417	2.14989	0.00206149	0.0361731
comp4772_c0_seq1	ENSDARG00000041607	eukaryotic translation initiation factor 4E binding protein 3, like	93.75	112	7	0	801	466	1	112	2e-50	197	2.01714	0.00312719	0.0480247
comp313441_c0_seq2	ENSDARG00000041621	Bardet-Biedl syndrome 2	94.27	349	20	0	1369	323	360	708	3e-180	630	-6.39341	0.00021796	0.0062159
comp26932_c0_seq5	ENSDARG00000041718	septin 9b	92.02	326	26	1	119	1096	1	322	3e-174	609	4.92852	1.79859e-05	0.000808747
comp87901_c0_seq3	ENSDARG00000041728	mannosidase, alpha, class 1A, member 2	96.55	638	22	0	997	2910	1	638	0	1140	-3.28949	0.000851461	0.0182002
comp127815_c0_seq2	ENSDARG00000041828	si:dkeyp-28d2.4	69.37	333	96	4	165	1145	8	334	1e-125	448	6.25487	0.000530405	0.0125856
comp50062_c0_seq3	ENSDARG00000041839	TSC22 domain family 2	40.63	667	371	24	560	2485	1	556	4e-89	327	6.15669	0.000726851	0.0157617
comp93167_c0_seq1	ENSDARG00000041874	solute carrier family 7 (cationic amino acid transporter, y+ system), member 1	80.88	68	13	0	2	205	570	637	7e-28	122	-6.50317	0.000164799	0.00497142
comp56906_c0_seq2	ENSDARG00000041896	DnaJ (Hsp40) homolog, subfamily C, member 5 gamma a	78.79	33	7	0	853	755	167	199	2e-08	57.4	-6.27461	0.000390825	0.00995977
comp166602_c0_seq4	ENSDARG00000041926	discs, large homolog 4 (Drosophila)	97.28	368	10	1	3448	2345	326	691	0	718	5.81427	0.00286389	0.0445236
comp295893_c1_seq1	ENSDARG00000042122	acyl-CoA thioesterase 11b	94.69	584	30	1	157	1905	1	584	0	1107	-8.18022	3.22964e-08	4.79558e-06
comp57823_c0_seq8	ENSDARG00000042126	engulfment and cell motility 3	95.94	715	29	0	3443	1299	1	715	0	1243	-3.633	3.14312e-05	0.00130853
comp99635_c0_seq2	ENSDARG00000042172	complement component 7a	74.71	866	212	3	24	2600	5	868	0	1367	-2.06781	0.00292112	0.0452869
comp70300_c0_seq2	ENSDARG00000042213	si:ch211-233h19.2	86.56	967	129	3	3410	513	46	1009	0	1759	3.57141	1.43547e-06	0.000105222
comp182176_c0_seq2	ENSDARG00000042236	alpha thalassemia/mental retardation syndrome X-linked homolog (human)	56.94	353	143	4	406	1437	1517	1868	2e-95	348	6.15669	0.000726851	0.0157617
comp614_c0_seq3	ENSDARG00000042247	peptidylprolyl isomerase Ab (cyclophilin A)	85.37	164	24	0	740	249	1	164	4e-81	298	3.07345	2.5298e-05	0.00109269
comp9454_c0_seq1	ENSDARG00000042252	eukaryotic translation initiation factor 4h	95.6	91	4	0	1931	1659	34	124	5e-45	180	5.38822	9.4968e-10	2.60482e-07
comp74884_c0_seq2	ENSDARG00000042308	rho/rac guanine nucleotide exchange factor (GEF) 18b	85.65	1150	160	2	6037	2603	1	1150	0	1551	-7.71645	4.00132e-07	3.66252e-05
comp364760_c0_seq2	ENSDARG00000042329	breakpoint cluster region	86.6	373	50	1	1119	1	1	371	0	659	-6.21133	0.000530405	0.0125856
comp130095_c0_seq1	ENSDARG00000042339	si:ch211-207b24.4	38.12	160	79	3	126	545	607	765	8e-23	105	3.68625	6.28936e-06	0.000347962
comp59214_c0_seq16	ENSDARG00000042409	si:ch211-251j10.3	88.28	845	96	5	97	2622	1	813	0	1375	-7.16862	6.31674e-06	0.000347962
comp76884_c0_seq1	ENSDARG00000042522	katanin p80 subunit B-like 1	89.54	306	32	1	167	1084	1	305	7e-152	535	-6.91423	2.24824e-05	0.000974853
comp152709_c0_seq2	ENSDARG00000042590	RNA binding motif protein 19	80.08	482	95	5	1533	91	1	466	2e-178	623	7.38204	2.94065e-06	0.000185544
comp188913_c0_seq1	ENSDARG00000042627	NHS-like 1b	82.84	1474	243	10	421	4812	2	1455	0	1968	-7.6464	6.35441e-07	5.28104e-05
comp77356_c0_seq3	ENSDARG00000042670	epidermal growth factor receptor pathway substrate 15-like 1a	100	55	0	0	2199	2035	861	915	2e-07	55.5	7.2924	5.18875e-06	0.000299143
comp57299_c0_seq1	ENSDARG00000042742	syntaxin 6	94.09	237	14	0	177	887	1	237	8e-126	448	-8.6428	2.07135e-09	4.90959e-07
comp261702_c0_seq1	ENSDARG00000042816	matrix metalloproteinase 9	82.08	106	19	0	390	73	575	680	7e-49	189	2.65898	0.00183116	0.0337535
comp58328_c0_seq1	ENSDARG00000042829	si:dkey-30j22.1	34.13	334	211	7	5	979	182	491	2e-42	170	-4.70526	0.000112765	0.00378401
comp206968_c0_seq2	ENSDARG00000042854	epoxide hydrolase 1, microsomal (xenobiotic)	86.24	218	30	0	96	749	239	456	7e-111	398	4.35786	3.88701e-05	0.00156085
comp57021_c0_seq4	ENSDARG00000042948	DnaJ (Hsp40) homolog, subfamily C, member 5aa	95.05	202	10	0	152	757	1	202	1e-96	352	6.3468	0.000390825	0.00995977
comp20577_c0_seq11	ENSDARG00000043035	calpain 3b	89.35	413	41	3	3	1232	311	719	0	681	-7.20156	6.31674e-06	0.000347962
comp910226_c0_seq1	ENSDARG00000043066	noggin 2	85.19	135	19	1	404	3	1	135	2e-56	216	-6.07577	0.000726851	0.0157617
comp350752_c0_seq1	ENSDARG00000043089	zgc:136911	62.74	212	74	2	622	2	365	576	3e-75	278	-4.50957	0.000277936	0.00777698
comp8251_c0_seq1	ENSDARG00000043148	solute carrier family 1 (glial high affinity glutamate transporter), member 3b	94.23	537	31	0	286	1896	1	537	0	918	3.42572	5.11316e-05	0.00197375
comp18172_c0_seq1	ENSDARG00000043196	ribonuclease like 2	57.14	147	62	3	2013	1576	1	141	6e-37	153	-7.92805	1.28242e-07	1.46981e-05
comp21588_c0_seq1	ENSDARG00000043226	nuclear factor I/Xa	96.96	460	14	0	86	1465	1	460	0	919	-2.31411	0.00309157	0.0475592
comp302488_c0_seq1	ENSDARG00000043236	cyclin A1	92.18	243	19	0	616	1344	149	391	2e-166	434	6.15669	0.000726851	0.0157617
comp48577_c1_seq2	ENSDARG00000043237	nuclear factor, interleukin 3 regulated, member 2	77.36	552	123	7	3296	1647	1	541	0	727	-9.39977	1.81492e-10	7.72429e-08
comp1061022_c0_seq1	ENSDARG00000043242	si:dkey-222f2.1	94.01	317	19	0	951	1	40	356	4e-169	591	-4.2043	6.40524e-05	0.00235938
comp41579_c0_seq1	ENSDARG00000043304	NOP2 nucleolar protein homolog (yeast)	84.62	546	84	3	62	1699	205	739	0	850	-8.05964	5.90433e-08	7.84336e-06
comp14483_c0_seq3	ENSDARG00000043313	ankyrin 2b, neuronal	87.07	263	34	1	2	790	3273	3527	4e-109	392	-6.33523	0.000290613	0.00783952
comp121353_c0_seq1	ENSDARG00000043406	solute carrier family 8 (sodium/calcium exchanger), member 1b	92.21	77	6	0	2	232	866	942	2e-34	146	-5.92682	4.06137e-09	8.58786e-07
comp117339_c0_seq2	ENSDARG00000043492	interferon regulatory factor 1a	78.08	260	55	6	270	1043	1	251	2e-116	416	-3.22716	0.00117645	0.0236418
comp773989_c0_seq1	ENSDARG00000043569	DNA-damage regulated autophagy modulator 2a	81.73	104	19	0	1	312	170	273	2e-47	184	-6.07577	0.000726851	0.0157617
comp9733_c0_seq3	ENSDARG00000043604	transmembrane protein 205	93.62	188	12	0	347	910	1	188	5e-101	366	-6.14514	0.000726851	0.0157617
comp72361_c0_seq4	ENSDARG00000043661	Ca2+-dependent activator protein for secretion a	85.55	443	13	1	143	1318	867	1309	0	738	6.05133	0.00140897	0.0267917
comp69987_c0_seq4	ENSDARG00000043666	activator of basal transcription 1	80	305	54	2	155	1048	1	305	3e-128	456	3.55496	0.000168571	0.00507146
comp91111_c0_seq2	ENSDARG00000043667	calmin (calponin-like, transmembrane)	52.33	300	134	2	3506	2634	7	305	2e-74	279	-6.9916	1.79859e-05	0.000808747
comp38370_c0_seq3	ENSDARG00000043680	YLP motif containing 1	72.09	1519	411	20	5563	1046	1	1424	0	1554	-6.14514	0.000726851	0.0157617
comp118178_c0_seq1	ENSDARG00000043687	SAYSVFN motif domain containing 1	73.17	164	39	3	935	459	1	163	1e-46	184	-6.7458	4.53239e-05	0.00175973
comp58553_c0_seq5	ENSDARG00000043716	claudin 5a	91.16	215	19	0	342	986	1	215	1e-95	348	-5.75918	0.00286389	0.0445236
comp18175_c0_seq9	ENSDARG00000043770	si:dkey-192d15.2	60.75	265	104	1	248	1042	1	263	2e-89	327	5.81427	0.00286389	0.0445236
comp145689_c0_seq1	ENSDARG00000043806	periostin, osteoblast specific factor a	85.85	516	59	2	2	1507	210	725	0	806	-4.35592	2.40102e-08	3.76605e-06
comp423824_c0_seq1	ENSDARG00000043812	si:ch73-389k6.1	55.2	587	246	6	5	1714	134	692	2e-180	630	-4.02937	0.000154728	0.0049092
comp25914_c3_seq6	ENSDARG00000043873	AT rich interactive domain 4A (RBP1-like)	98.35	182	3	0	84	629	1	182	2e-71	265	-6.7458	4.53239e-05	0.00175973
comp45827_c0_seq1	ENSDARG00000043884	nucleoporin 43	84.54	388	60	1	85	1248	6	372	0	668	-6.14514	0.000726851	0.0157617
comp10224_c0_seq1	ENSDARG00000043894	si:ch211-214k5.3	54.01	237	109	5	328	1038	1	230	2e-55	214	-5.92614	0.00140897	0.0267917
comp55131_c0_seq7	ENSDARG00000044016	myosin VIa	96.07	458	18	0	92	1465	1	458	0	890	-7.59774	7.45e-07	6.07075e-05
comp72641_c1_seq1	ENSDARG00000044044	Ras association (RalGDS/AF-6) domain family 2b	75.62	324	67	4	280	1215	1	316	1e-117	421	6.86496	3.56805e-05	0.00144144
comp121519_c0_seq4	ENSDARG00000044072	TatD DNase domain containing 3	91.46	199	14	1	1301	714	3	201	3e-91	333	-5.92614	0.00140897	0.0267917
comp154699_c0_seq8	ENSDARG00000044091	phosphatidylinositol transfer protein, alpha b	97.04	270	8	0	187	996	1	270	4e-159	560	6.59193	0.000125561	0.00404331
comp312482_c0_seq1	ENSDARG00000044155	v-maf musculoaponeurotic fibrosarcoma oncogene homolog A (avian)	89.71	243	20	3	714	1	1	242	2e-80	296	2.49196	0.00219254	0.0382135
comp55937_c0_seq3	ENSDARG00000044183	protein kinase, AMP-activated, beta 1 non-catalytic subunit, a	95.67	254	11	0	204	965	1	254	2e-143	506	-6.21133	0.000530405	0.0125856
comp31639_c0_seq2	ENSDARG00000044281	erbb2 interacting protein	91.7	1349	112	0	6970	2924	1	1349	0	2290	8.19189	3.63334e-08	5.26629e-06
comp231170_c0_seq1	ENSDARG00000044556	phosphofurin acidic cluster sorting protein 1a	85.07	268	38	2	1064	267	642	909	2e-119	427	5.81427	0.00286389	0.0445236
comp82194_c0_seq1	ENSDARG00000044574	RNA binding motif, single stranded interacting protein	95.29	425	18	2	465	1733	1	415	0	687	6.25487	0.000530405	0.0125856
comp15391_c0_seq26	ENSDARG00000044575	valyl-tRNA synthetase	97.96	98	2	0	2	295	847	944	3e-51	196	-6.07577	0.000726851	0.0157617
comp122567_c0_seq3	ENSDARG00000044634	tubulin folding cofactor E	82.69	520	90	0	1983	424	2	521	0	871	7.04041	1.79859e-05	0.000808747
comp119519_c0_seq2	ENSDARG00000044804	proline dehydrogenase (oxidase) 1a	88.92	388	42	3	2409	1249	1	384	0	657	7.2454	6.31674e-06	0.000347962
comp305676_c0_seq2	ENSDARG00000044827	wingless-type MMTV integration site family, member 7Aa	97.13	349	10	0	1491	445	1	349	0	703	-6.44934	0.000164799	0.00497142
comp190243_c0_seq2	ENSDARG00000044915	Scm-like with four mbt domains 1	94.54	861	46	1	3750	1171	9	869	0	1502	6.80139	5.79138e-05	0.00213916
comp17353_c0_seq1	ENSDARG00000044943	aminopeptidase puromycin sensitive	98.01	602	12	0	3401	1596	271	872	0	1161	-8.54352	3.58464e-09	7.677e-07
comp4507_c0_seq1	ENSDARG00000044973	keratin 20	74.87	386	93	2	1311	166	7	391	2e-143	506	2.41303	0.000879795	0.018722
comp96867_c0_seq2	ENSDARG00000045123	5-oxoprolinase (ATP-hydrolysing)	91.12	901	80	0	87	2789	391	1291	0	1652	2.25841	0.00255923	0.0434575
comp52841_c0_seq2	ENSDARG00000045240	CCAAT/enhancer binding protein (C/EBP) 1	65.1	149	47	3	173	604	25	168	4e-47	186	6.05133	0.00140897	0.0267917
comp162656_c0_seq1	ENSDARG00000045299	si:ch1073-473i7.3	56.81	213	80	5	604	2	1	204	1e-62	236	6.15669	0.000726851	0.0157617
comp72678_c0_seq1	ENSDARG00000045316	MAP7 domain containing 2b	85.54	650	91	4	294	2234	1	649	0	867	6.3468	0.000390825	0.00995977
comp48717_c0_seq4	ENSDARG00000045401	myeloid/lymphoid or mixed-lineage leukemia (trithorax homolog, Drosophila); translocated to, 10	84.98	213	26	3	750	130	765	976	1e-59	228	6.92584	2.82471e-05	0.00117965
comp323698_c0_seq1	ENSDARG00000045453	coagulation factor XIII, A1 polypeptide a, tandem duplicate 1	68.1	489	156	0	1674	208	236	724	0	707	9.79003	1.65529e-12	2.45789e-09
comp60329_c0_seq4	ENSDARG00000045481	gamma-secretase activating protein	89.47	589	62	0	240	2006	284	872	0	1046	5.23235	3.58275e-07	3.35758e-05
comp35993_c0_seq2	ENSDARG00000045484	DCP1 decapping enzyme homolog B (S. cerevisiae)	83.16	481	74	3	2890	1469	20	499	0	692	-8.26057	1.82837e-08	2.99437e-06
comp124129_c0_seq1	ENSDARG00000045506	GRAM domain containing 4	92.97	612	43	0	242	2077	1	612	0	1035	-8.02325	7.59584e-08	9.63086e-06
comp280905_c0_seq2	ENSDARG00000045510	TBC1 domain family, member 22a	83.18	214	36	0	2858	2217	354	567	1e-95	349	-6.00289	0.00100641	0.0206153
comp194208_c0_seq1	ENSDARG00000045548	leptin b	84.43	167	26	0	879	379	1	167	1e-54	211	9.28548	4.35548e-11	3.12934e-08
comp17346_c0_seq2	ENSDARG00000045586	zgc:172145	82.23	197	35	0	233	823	1	197	1e-90	332	6.59193	0.000125561	0.00404331
comp29298_c0_seq1	ENSDARG00000045598	si:dkey-180p18.9	93.1	319	22	0	2766	1810	26	344	6e-162	569	-8.86467	5.06679e-10	1.64348e-07
comp136504_c0_seq2	ENSDARG00000045606	alkB, alkylation repair homolog 3 (E. coli)	87.9	281	33	1	103	942	1	281	5e-150	528	-8.51759	4.33351e-09	9.0206e-07
comp224381_c0_seq4	ENSDARG00000045628	RAB34, member RAS oncogene family a	84.23	260	37	1	1573	806	1	260	9e-115	411	5.81427	0.00286389	0.0445236
comp402000_c0_seq1	ENSDARG00000045638	solute carrier family 13 (sodium/sulphate symporters), member 1	92.45	543	40	2	2528	903	42	583	0	894	3.67677	1.86873e-05	0.000838595
comp35191_c2_seq1	ENSDARG00000045661	interferon regulatory factor 7	75.47	424	98	4	153	1406	3	421	1e-179	627	2.25339	0.00156253	0.0293606
comp145724_c0_seq1	ENSDARG00000045675	transformed 3T3 cell double minute 1 homolog (mouse)	61.02	490	181	12	2	1441	226	666	3e-127	452	-5.92614	0.00140897	0.0267917
comp15092_c0_seq2	ENSDARG00000045680	transportin 3	95.34	923	43	0	4548	1780	1	923	0	1717	-7.78325	2.97358e-07	2.87959e-05
comp37143_c1_seq6	ENSDARG00000045706	tetraspanin 9b	100	27	0	0	82	2	1	27	2e-11	65.1	-5.75918	0.00286389	0.0445236
comp106823_c0_seq2	ENSDARG00000045708	adrenomedullin 2a	75.31	162	40	1	2911	2426	1	154	5e-65	247	7.69351	6.35441e-07	5.28104e-05
comp6726_c0_seq12	ENSDARG00000045752	si:ch211-161n3.4	77.81	811	157	5	7	2370	705	1513	0	1239	-2.76064	8.10476e-05	0.00286778
comp13125_c0_seq1	ENSDARG00000045835	si:dkey-14d8.6	54.91	173	73	3	109	612	1	173	9e-56	214	-2.89378	0.000200913	0.00596923
comp85079_c0_seq1	ENSDARG00000045842	zgc:113263	84.63	683	105	3	3453	1405	432	1107	0	1167	-3.2259	8.01377e-05	0.0028407
comp4680_c0_seq6	ENSDARG00000045940	LSM12 homolog b (S. cerevisiae)	94.3	158	9	0	2	475	25	182	2e-83	304	-6.65358	7.44607e-05	0.00265071
comp50301_c0_seq1	ENSDARG00000045945	synapsin IIa	92.4	263	20	0	1487	699	201	463	4e-143	505	6.51476	0.00021796	0.0062159
comp11052_c0_seq12	ENSDARG00000045951	HIV-1 tat interactive protein, homolog (human)	91.59	440	37	1	1012	2331	120	538	0	818	6.3468	0.000390825	0.00995977
comp97733_c0_seq3	ENSDARG00000045971	vascular endothelial growth factor Aa	96	50	2	0	516	665	139	188	1e-24	112	8.67236	1.89581e-09	4.55669e-07
comp19860_c0_seq1	ENSDARG00000045979	prostaglandin D2 synthase 21kDa (brain)	84.05	163	26	0	124	612	22	184	1e-78	290	-2.43787	0.000533775	0.0126409
comp2314_c0_seq1	ENSDARG00000045999	serum amyloid A	81.31	107	20	0	553	233	15	121	3e-30	129	2.93153	3.15612e-05	0.00131313
comp41903_c0_seq1	ENSDARG00000051729	nuclear factor of activated T-cells, cytoplasmic, calcineurin-dependent 3b	75.9	1000	236	15	3620	636	1	923	0	1222	-6.00289	0.00100641	0.0206153
comp24857_c0_seq4	ENSDARG00000051768	formin homology 2 domain containing 1	80.41	873	147	7	3037	491	551	1399	0	1199	-2.77828	0.000250878	0.00707616
comp211966_c0_seq2	ENSDARG00000051805	UDP glucuronosyltransferase 5 family, polypeptide A5	77.61	527	117	1	99	1676	3	529	0	833	-6.91423	2.24824e-05	0.000974853
comp97987_c0_seq1	ENSDARG00000051873	adenosylhomocysteinase-like 2	92.83	516	37	0	337	1884	1	516	0	943	7.09445	1.44592e-05	0.000684729
comp133577_c0_seq1	ENSDARG00000051890	haptoglobin	78.21	312	65	2	60	986	1	307	8e-129	457	2.63768	0.000684203	0.0157617
comp990456_c0_seq1	ENSDARG00000051896	fibrillin 2a	72.13	122	34	0	368	3	655	776	2e-57	217	-5.75918	0.00286389	0.0445236
comp79960_c0_seq1	ENSDARG00000051912	hemopexin	77.36	424	95	3	171	1439	23	435	0	687	2.57544	0.000504974	0.0125528
comp30569_c0_seq3	ENSDARG00000051939	pyruvate carboxylase	97.69	130	3	0	55	444	1052	1181	3e-53	206	2.87248	0.00100214	0.0206153
comp177261_c0_seq1	ENSDARG00000051965	bloodthirsty-related gene family, member 1	78.53	326	66	1	2403	1438	2	327	0	524	-6.21133	0.000530405	0.0125856
comp18548_c0_seq4	ENSDARG00000052004	caveolin 1	97.67	172	4	0	2149	1634	1	172	2e-98	358	5.93766	0.00199604	0.0351168
comp170115_c0_seq1	ENSDARG00000052011	Ras-related associated with diabetes	95.38	303	14	1	1611	703	1	300	7e-150	528	2.21698	0.00213583	0.0373303
comp113315_c0_seq1	ENSDARG00000052025	protein O-linked mannose beta1,2-N-acetylglucosaminyltransferase	97.06	408	12	0	1011	2234	246	653	0	776	-6.83247	3.56805e-05	0.00144144
comp51599_c0_seq1	ENSDARG00000052115	ets homologous factor	91.7	289	21	1	190	1047	1	289	2e-157	553	-2.20978	0.00313605	0.0481276
comp119595_c0_seq1	ENSDARG00000052124	1-aminocyclopropane-1-carboxylate synthase homolog (Arabidopsis)(non-functional)	84.53	918	141	3	3209	459	1	916	0	1421	-5.66784	0.00286389	0.0445236
comp78984_c0_seq3	ENSDARG00000052150	pre-B-cell leukemia transcription factor 4	99	201	2	0	603	1	1	201	2e-91	334	-8.05964	5.90433e-08	7.84336e-06
comp277847_c0_seq1	ENSDARG00000052158	interleukin 23 receptor	64.71	510	179	2	3095	1569	1	509	0	701	-2.50831	0.000490457	0.0122283
comp12938_c0_seq13	ENSDARG00000052244	zgc:158564	92.45	1325	98	2	707	4675	1	1325	0	2211	-7.16862	6.31674e-06	0.000347962
comp69125_c0_seq9	ENSDARG00000052279	oxidative stress induced growth inhibitor 1	91.25	514	42	1	2667	1135	1	514	0	917	-5.66784	0.00286389	0.0445236
comp107925_c0_seq3	ENSDARG00000052322	toll-like receptor 5b	80.38	530	104	1	1875	3464	331	858	0	825	5.27015	2.94065e-06	0.000185544
comp65492_c1_seq3	ENSDARG00000052361	interleukin 15	61.03	195	72	3	578	1150	1	193	5e-53	206	-6.21133	0.000530405	0.0125856
comp169891_c0_seq5	ENSDARG00000052390	transmembrane emp24 protein transport domain containing 8	89.34	244	26	0	1975	1244	21	264	1e-118	425	2.67204	0.00209104	0.0366145
comp28975_c0_seq3	ENSDARG00000052423	protein phosphatase 1, regulatory subunit 12C	84.42	565	88	2	98	1792	1	559	0	888	-2.52919	0.00270679	0.0445236
comp125855_c0_seq11	ENSDARG00000052465	dual specificity phosphatase 10	89.06	466	49	4	4457	3066	1	460	0	814	-3.12994	0.000233106	0.00660836
comp321292_c0_seq1	ENSDARG00000052470	insulin-like growth factor binding protein 2a	89.86	276	26	1	164	985	1	276	5e-151	532	-4.4133	2.31011e-06	0.00015848
comp97120_c0_seq2	ENSDARG00000052522	sorting nexin 11	66.98	533	171	7	2339	756	1	504	0	657	6.51476	0.00021796	0.0062159
comp51600_c0_seq1	ENSDARG00000052604	cytoplasmic polyadenylation element binding protein 2	99.1	223	2	0	2	670	168	390	2e-131	468	-6.7458	4.53239e-05	0.00175973
comp18291_c0_seq2	ENSDARG00000052606	dipeptidyl-peptidase 9	96.55	232	8	0	698	3	38	269	8e-126	446	-5.92614	0.00140897	0.0267917
comp86408_c3_seq1	ENSDARG00000052705	plakophilin 1b	65.11	235	75	5	684	1	1	232	2e-55	213	7.97855	1.28242e-07	1.46981e-05
comp33368_c0_seq1	ENSDARG00000052708	troponin I, skeletal, slow b	91.73	133	11	0	400	2	1	133	6e-62	233	4.01049	1.52439e-07	1.71767e-05
comp63054_c0_seq2	ENSDARG00000052765	glutamate receptor, ionotropic, AMPA 2b	83.08	65	11	0	29	223	833	897	9e-24	109	3.65739	0.000797167	0.0171438
comp328050_c0_seq4	ENSDARG00000052787	zinc finger, DHHC-type containing 12b	91.35	104	9	0	82	393	167	270	8e-36	149	6.15669	0.000726851	0.0157617
comp54605_c0_seq5	ENSDARG00000052866	huntingtin	97.14	70	2	0	31	240	3052	3121	8e-34	142	7.09445	1.44592e-05	0.000684729
comp92449_c0_seq4	ENSDARG00000052917	im:7154842	86.2	594	82	1	773	2554	134	726	0	1077	5.93766	0.00199604	0.0351168
comp92693_c0_seq2	ENSDARG00000052942	asparaginase homolog (S. cerevisiae)	93.3	642	40	2	7	1923	7	648	0	1123	-7.35584	2.94065e-06	0.000185544
comp84375_c0_seq11	ENSDARG00000052997	semaphorin 4e	79.35	765	150	5	296	2566	6	766	0	1178	-3.25968	0.000356572	0.00949613
comp22790_c0_seq9	ENSDARG00000053005	cd22 molecule	61.74	298	113	1	4051	3161	23	320	6e-101	367	3.24349	0.000727001	0.0157617
comp14682_c0_seq2	ENSDARG00000053066	tubulin, beta 1 class VI	70.59	51	15	2	1	153	419	466	1e-10	65.5	6.05133	0.00140897	0.0267917
comp198864_c0_seq8	ENSDARG00000053082	thyroid adenoma associated	81.64	365	67	1	2791	1697	76	439	5e-162	511	-7.4952	1.21973e-06	9.12665e-05
comp115949_c0_seq1	ENSDARG00000053159	zgc:110626	42.63	312	179	0	1819	884	1	312	3e-71	267	-5.66784	0.00286389	0.0445236
comp66388_c0_seq2	ENSDARG00000053196	mechanistic target of rapamycin (serine/threonine kinase)	98.33	2515	17	1	9053	1584	1	2515	0	4760	-6.50317	0.000164799	0.00497142
comp19130_c0_seq1	ENSDARG00000053207	myosin, heavy chain 13, skeletal muscle	96.33	109	4	0	1	327	178	286	2e-54	207	-4.11574	4.86846e-06	0.000287881
comp18158_c0_seq3	ENSDARG00000053210	pleckstrin and Sec7 domain containing 3, like	98.74	318	4	0	416	1369	542	859	4e-164	575	3.0567	9.29563e-05	0.00325847
comp43258_c0_seq3	ENSDARG00000053225	guanine nucleotide binding protein-like 2 (nucleolar)	90.72	657	61	0	1993	23	1	657	0	1132	-6.9916	1.79859e-05	0.000808747
comp41223_c0_seq12	ENSDARG00000053303	mitogen activated protein kinase kinase kinase 4	96.3	189	7	0	567	1	831	1019	6e-94	340	-6.00289	0.00100641	0.0206153
comp47253_c0_seq1	ENSDARG00000053311	thymocyte expressed, positive selection associated 1	76.78	603	135	7	203	1996	1	585	0	837	-6.27461	0.000390825	0.00995977
comp14289_c0_seq1	ENSDARG00000053358	brain abundant, membrane attached signal protein 1	86.21	58	8	0	610	437	140	197	8e-11	65.9	4.32134	0.00174368	0.0323013
comp26604_c0_seq2	ENSDARG00000053362	cartilage intermediate layer protein, nucleotide pyrophosphohydrolase	92.39	1143	87	0	5471	2043	1	1143	0	2120	-2.77535	0.000461103	0.0115482
comp26336_c0_seq4	ENSDARG00000053389	PHD finger protein 15	77.86	831	181	8	7234	4751	1	795	0	1199	-7.57278	8.75702e-07	6.94935e-05
comp110794_c0_seq1	ENSDARG00000053424	myosin, light polypeptide 2b, regulatory, cardiac, slow	95.51	89	4	0	493	227	79	167	5e-44	174	2.83163	0.000518737	0.0125856
comp19499_c0_seq2	ENSDARG00000053425	serine incorporator 2, like	94.09	423	25	0	211	1479	53	475	1e-180	631	-8.32177	1.31916e-08	2.28354e-06
comp74026_c0_seq1	ENSDARG00000053459	RING1 and YY1 binding protein b	91.83	257	18	1	189	950	1	257	3e-87	321	-7.57278	8.75702e-07	6.94935e-05
comp21855_c0_seq7	ENSDARG00000053468	a disintegrin and metalloprotease domain 10a	79.8	698	133	4	148	2217	23	719	0	1158	-8.33667	1.18591e-08	2.13588e-06
comp17516_c0_seq12	ENSDARG00000053484	spectrin repeat containing, nuclear envelope 2b	70.14	5040	1412	41	6	14846	4889	9777	0	6152	-8.51759	4.33351e-09	9.0206e-07
comp95683_c0_seq4	ENSDARG00000053487	oxysterol binding protein 2	91.24	274	24	0	2	823	455	728	2e-122	438	-6.00289	0.00100641	0.0206153
comp144114_c0_seq2	ENSDARG00000053568	proline-serine-threonine phosphatase interacting protein 1b	83.73	381	61	2	1448	309	1	379	1e-173	607	2.9559	0.00231637	0.0398398
comp38053_c0_seq1	ENSDARG00000053593	annexin A9	74.85	326	82	0	379	1356	1	326	7e-140	494	2.91195	0.000325979	0.00873359
comp68662_c0_seq2	ENSDARG00000053609	Parkinson disease 7 domain containing 1	91.41	198	17	0	121	714	16	213	4e-103	373	-5.92614	0.00140897	0.0267917
comp223309_c0_seq1	ENSDARG00000053673	protein phosphatase 2, regulatory subunit B, beta	100	45	0	0	2	136	379	423	3e-19	94.7	3.37403	0.000128791	0.00413336
comp248669_c0_seq2	ENSDARG00000053713	coiled-coil domain containing 88C	53.58	1437	636	12	320	4537	6	1439	0	1270	-6.00289	0.00100641	0.0206153
comp23580_c0_seq2	ENSDARG00000053804	oxysterol binding protein-like 2a	93.79	467	29	0	2318	918	1	467	0	879	2.25724	0.00112864	0.0228806
comp46245_c0_seq1	ENSDARG00000053836	si:ch211-284o19.8	77.99	309	68	2	1300	374	1	300	2e-87	320	4.46778	3.57192e-07	3.35213e-05
comp99839_c0_seq1	ENSDARG00000053845	cerebellin 14	43.23	229	111	6	66	695	1	225	8e-40	162	3.79021	0.000191901	0.00572949
comp35319_c0_seq1	ENSDARG00000053884	mediator complex subunit 13a	93.96	1308	77	3	6996	3079	174	1478	0	2326	8.08916	6.69157e-08	8.76714e-06
comp11872_c0_seq1	ENSDARG00000053918	serum response factor a	55.45	422	125	5	1710	634	99	520	8e-94	342	-8.32177	1.31916e-08	2.28354e-06
comp235497_c0_seq1	ENSDARG00000053943	chemokine (C-C motif) receptor 9b	85.64	376	54	0	1466	339	5	380	2e-169	593	-3.01988	0.000403738	0.0102498
comp992421_c0_seq1	ENSDARG00000053973	fetuin B	72.32	354	85	3	1024	2	122	475	2e-112	403	3.63927	0.000408153	0.0103226
comp100823_c0_seq2	ENSDARG00000053995	G patch domain and ankyrin repeats 1	76.26	337	75	1	1270	275	1	337	1e-133	474	7.69351	6.35441e-07	5.28104e-05
comp326931_c0_seq1	ENSDARG00000054128	im:7136021	66.2	358	118	4	149	1213	8	358	1e-100	365	-6.21133	0.000530405	0.0125856
comp203670_c0_seq2	ENSDARG00000054137	G protein-coupled receptor 126	83.11	1184	167	6	237	3689	2	1180	0	1872	-7.67013	5.43348e-07	4.6907e-05
comp2476_c0_seq3	ENSDARG00000054191	phosphoglycerate kinase 1	94.34	212	12	0	7	642	146	357	6e-114	407	8.82401	7.51319e-10	2.16654e-07
comp86830_c0_seq1	ENSDARG00000054208	phosphorylase kinase, gamma 2 (testis)	96.67	390	13	0	273	1442	1	390	0	747	-7.92805	1.28242e-07	1.46981e-05
comp78702_c0_seq2	ENSDARG00000054211	ST8 alpha-N-acetyl-neuraminide alpha-2,8-sialyltransferase 7.1	69.19	344	106	3	1643	612	17	357	2e-139	493	-4.34786	1.45549e-06	0.000105711
comp23704_c0_seq3	ENSDARG00000054300	dehydrogenase/reductase (SDR family) member 1	86.27	306	42	0	3040	2123	1	306	8e-153	539	6.25487	0.000530405	0.0125856
comp48665_c0_seq6	ENSDARG00000054312	solute carrier family 38, member 6	85.5	331	45	2	762	1745	119	449	8e-139	492	-6.55507	0.000125561	0.00404331
comp99733_c0_seq4	ENSDARG00000054332	tripartite motif containing 66	70.28	535	155	12	5	1597	651	1119	7e-180	629	-6.83247	3.56805e-05	0.00144144
comp67355_c1_seq2	ENSDARG00000054337	adaptor-related protein complex 1, gamma 2 subunit	96.12	593	23	0	1795	17	23	615	0	1070	-6.33523	0.000290613	0.00783952
comp96940_c0_seq1	ENSDARG00000054423	solute carrier family 7 (cationic amino acid transporter, y+ system), member 6	71.43	490	136	1	2475	1018	2	491	0	691	2.08399	0.0025966	0.0440166
comp291668_c0_seq2	ENSDARG00000054619	Fraser syndrome 1	96.93	1726	53	0	2	5179	2245	3970	0	3331	-7.38481	2.45054e-06	0.000162766
comp59949_c0_seq3	ENSDARG00000054632	friend leukemia integration 1a	89.29	112	12	0	1277	942	339	450	4e-59	226	7.9199	1.6842e-07	1.82393e-05
comp67588_c0_seq4	ENSDARG00000054723	si:ch211-242b18.1	83.67	1960	267	11	2	5722	54	1998	0	2890	-6.95343	1.79859e-05	0.000808747
comp136988_c0_seq1	ENSDARG00000054753	collagen, type X, alpha 1	66.82	666	214	5	2366	390	1	655	5e-115	413	-6.72302	2.66047e-11	2.3087e-08
comp44945_c0_seq1	ENSDARG00000054829	phosphoinositide-3-kinase, class 3	96.73	887	29	1	372	3032	1	878	0	1670	8.50287	5.80018e-09	1.13989e-06
comp7531_c0_seq1	ENSDARG00000054848	pyruvate dehydrogenase kinase, isozyme 4	96.23	159	6	0	2	478	256	414	4e-84	310	2.062	0.00258134	0.0437995
comp66462_c0_seq1	ENSDARG00000054921	wu:fd58b11	57.83	249	105	2	1133	387	1	243	5e-75	279	-2.27343	0.00272256	0.0445236
comp144490_c0_seq2	ENSDARG00000054957	zgc:113381	51.85	108	46	2	307	2	37	144	3e-24	102	-5.92614	0.00140897	0.0267917
comp27730_c1_seq19	ENSDARG00000054973	intersectin 2b	93.26	89	6	0	2	268	1437	1525	5e-44	172	-5.66784	0.00286389	0.0445236
comp121415_c0_seq1	ENSDARG00000054999	zgc:66475	82.52	515	90	0	250	1794	1	515	0	868	-6.9916	1.79859e-05	0.000808747
comp109224_c0_seq1	ENSDARG00000055036	zgc:110377	85.86	905	127	1	37	2748	1	905	0	1536	2.57767	0.000429992	0.010834
comp206494_c0_seq2	ENSDARG00000055040	NF-kappa B repressing factor	82.95	786	129	3	2889	547	77	857	0	1117	-7.20156	6.31674e-06	0.000347962
comp31514_c0_seq7	ENSDARG00000055052	microtubule-associated protein 2	72.79	963	199	10	3	2702	757	1710	0	992	7.33791	4.27844e-06	0.000253891
comp114309_c0_seq2	ENSDARG00000055054	B-cell CLL/lymphoma 9-like	88.47	1240	140	5	3	3713	299	1531	0	1506	-6.27461	0.000390825	0.00995977
comp11013_c0_seq2	ENSDARG00000055075	supervillin a	88.01	1234	141	5	4444	764	550	1763	0	2121	6.05133	0.00140897	0.0267917
comp64090_c0_seq1	ENSDARG00000055094	zgc:85932	69.57	539	162	4	2366	756	4	533	0	734	-3.22325	0.000436421	0.0109752
comp71652_c0_seq4	ENSDARG00000055106	zinc finger protein 148	91.86	737	60	0	4810	2600	72	808	0	1291	9.17695	8.66618e-11	4.86609e-08
comp63268_c0_seq2	ENSDARG00000055113	POM121 membrane glycoprotein (rat)	82.09	268	43	2	2306	1518	934	1201	1e-72	272	5.81427	0.00286389	0.0445236
comp19708_c0_seq1	ENSDARG00000055183	ets variant gene 1	95.91	416	17	0	1016	2263	61	476	0	822	3.79021	0.000191901	0.00572949
comp43439_c0_seq3	ENSDARG00000055223	actin binding LIM protein family, member 2	91.85	466	38	2	1586	189	17	475	0	753	-5.66784	0.00286389	0.0445236
comp161635_c0_seq1	ENSDARG00000055252	zgc:123218	39.17	120	66	2	1782	1444	81	199	9e-18	90.1	3.88273	0.000112765	0.00378401
comp48692_c1_seq5	ENSDARG00000055255	PITPNM family member 3	63.98	483	169	3	3143	4576	466	943	6e-170	597	6.25487	0.000530405	0.0125856
comp515909_c0_seq1	ENSDARG00000055271	naked cuticle homolog 2a	70.89	292	65	7	822	7	1	285	4e-103	372	-2.92725	0.00156555	0.0293761
comp274197_c0_seq1	ENSDARG00000055278	complement factor B	71.36	199	57	1	32	628	1	195	2e-86	315	4.10587	0.000127312	0.00409377
comp35986_c0_seq2	ENSDARG00000055291	RAB18A, member RAS oncogene family	93.66	205	13	0	1778	1164	1	205	1e-107	388	-6.33523	0.000290613	0.00783952
comp207496_c0_seq2	ENSDARG00000055300	ataxin 7-like 2a	90.88	285	21	3	1	840	2	286	8e-139	490	6.98426	2.24824e-05	0.000974853
comp14101_c0_seq1	ENSDARG00000055389	si:dkey-67c22.2	68.54	302	95	5	2352	1447	1	287	6e-64	243	7.50685	1.71836e-06	0.00012163
comp1905_c0_seq3	ENSDARG00000055441	si:busm1-48c11.3	74.77	222	56	0	108	773	15	236	8e-81	298	-2.1364	0.00263053	0.0445211
comp42445_c0_seq1	ENSDARG00000055447	si:busm1-194e12.12	75.61	123	30	1	371	3	11	132	5e-49	190	-3.80802	1.26658e-05	0.000625051
comp7456_c0_seq8	ENSDARG00000055470	cell division cycle 16 homolog (S. cerevisiae)	96.55	116	4	0	1912	1565	501	616	3e-60	230	6.80139	5.79138e-05	0.00213916
comp47682_c0_seq4	ENSDARG00000055481	activating transcription factor 7b	96.59	293	10	0	924	46	1	293	2e-124	442	-6.39341	0.00021796	0.0062159
comp19035_c0_seq1	ENSDARG00000055540	6-phosphofructo-2-kinase/fructose-2,6-biphosphatase 4	95.14	453	22	0	114	1472	1	453	0	882	2.11552	0.00202301	0.0355819
comp771491_c0_seq1	ENSDARG00000055570	G protein-coupled receptor 61	92.82	181	13	0	566	24	1	181	7e-79	291	-5.66784	0.00286389	0.0445236
comp4726_c0_seq1	ENSDARG00000055618	actin, alpha 1b, skeletal muscle	100	22	0	0	395	330	356	377	1e-07	52.8	-10.3071	5.22249e-13	1.05746e-09
comp70015_c0_seq4	ENSDARG00000055647	finTRIM family, member 82	93.72	573	36	0	2043	325	1	573	0	1089	-2.64029	0.00156801	0.0293975
comp85765_c0_seq1	ENSDARG00000055652	ATP citrate lyase b	91.03	680	55	2	2022	1	385	1063	0	1201	7.19682	7.72046e-06	0.000407805
comp45526_c0_seq5	ENSDARG00000055678	A kinase (PRKA) anchor protein (gravin) 12b	72.65	1587	411	19	351	5042	9	1524	0	1526	-3.11648	0.000422388	0.0106625
comp3564_c0_seq1	ENSDARG00000055723	heat shock cognate 70-kd protein, like	96.77	155	5	0	3	467	86	240	3e-81	297	2.77096	0.000285509	0.00783952
comp45308_c0_seq1	ENSDARG00000055731	si:dkeyp-69e1.8	77.55	343	74	5	157	1176	1	334	5e-133	473	-3.14836	0.00065691	0.0152994
comp73662_c0_seq3	ENSDARG00000055760	spermidine synthase	98.27	289	5	0	128	994	1	289	3e-160	563	8.06229	7.59584e-08	9.63086e-06
comp627098_c0_seq1	ENSDARG00000055809	vitellogenin 2	85.78	429	61	0	1347	61	406	834	0	764	6.45187	2.26555e-10	9.17464e-08
comp54316_c0_seq8	ENSDARG00000055855	potassium voltage-gated channel, Shaw-related subfamily, member 3a	97.33	637	17	0	390	2300	23	659	0	1141	-6.14514	0.000726851	0.0157617
comp18255_c0_seq2	ENSDARG00000055900	zinc finger, SWIM-type containing 5	99.42	866	5	0	8890	6293	1	866	0	1587	-8.2129	2.56226e-08	3.95399e-06
comp9701_c0_seq4	ENSDARG00000055903	LUC7-like (S. cerevisiae)	97.3	222	6	0	3388	2723	1	222	1e-115	416	-9.17773	7.61991e-11	4.67114e-08
comp91216_c0_seq1	ENSDARG00000055926	forkhead box I3a	85.63	355	45	2	1442	396	1	353	2e-161	566	4.31086	4.69243e-05	0.0018187
comp341355_c0_seq1	ENSDARG00000055966	CASP8 and FADD-like apoptosis regulator a	38.92	483	285	9	139	1557	4	461	9e-81	298	6.05133	0.00140897	0.0267917
comp88875_c0_seq7	ENSDARG00000055989	transmembrane protein 161B	95.51	178	8	0	528	1061	307	484	2e-74	278	5.22603	3.54078e-06	0.000217056
comp217636_c0_seq1	ENSDARG00000056001	furry homolog b (Drosophila)	98.19	277	5	0	390	1220	25	301	2e-154	543	-6.44934	0.000164799	0.00497142
comp345941_c0_seq1	ENSDARG00000056018	integrin, alpha 6, like	74.55	1049	261	9	3231	103	2	1035	0	1510	-3.24194	8.96219e-05	0.00315347
comp169571_c0_seq1	ENSDARG00000056087	chromosome 2 open reading frame 40	86.67	60	8	0	738	559	83	142	1e-27	120	-2.72718	0.000300124	0.00807653
comp80553_c0_seq5	ENSDARG00000056105	synaptotagmin XIb	97.86	234	5	0	2477	1776	223	456	3e-131	467	6.73489	7.44607e-05	0.00265071
comp137913_c0_seq2	ENSDARG00000056112	phosphoinositide kinase, FYVE finger containing	96.46	820	29	0	2461	2	21	840	0	1537	7.14654	9.4751e-06	0.000482927
comp15990_c0_seq7	ENSDARG00000056122	GDP dissociation inhibitor 1	96.53	202	7	0	2	607	246	447	7e-102	370	6.86496	3.56805e-05	0.00144144
comp84996_c0_seq1	ENSDARG00000056145	si:dkey-159a18.1	81.87	651	117	1	93	2042	1	651	0	1070	5.93766	0.00199604	0.0351168
comp579560_c0_seq1	ENSDARG00000056151	tyrosinase-related protein 1b	95.29	446	21	0	3	1340	81	526	0	848	-5.67582	2.11481e-09	4.99327e-07
comp107957_c0_seq6	ENSDARG00000056156	neural proliferation, differentiation and control, 1	84.58	240	33	4	10	717	47	281	3e-78	290	6.15669	0.000726851	0.0157617
comp93580_c0_seq1	ENSDARG00000056181	neural cell adhesion molecule 1a	88.12	724	83	2	184	2346	1	714	0	1289	-6.44934	0.000164799	0.00497142
comp22615_c0_seq3	ENSDARG00000056206	calcium/calmodulin-dependent protein kinase II gamma	92.75	69	5	0	2	208	530	598	1e-33	143	7.69351	6.35441e-07	5.28104e-05
comp37947_c0_seq5	ENSDARG00000056218	TRAF2 and NCK interacting kinase a	87.7	862	102	1	4788	2215	442	1303	0	1390	-7.92805	1.28242e-07	1.46981e-05
comp149348_c0_seq2	ENSDARG00000056228	phospholipase D1a	93.82	453	28	0	2319	961	570	1022	0	880	-7.57278	8.75702e-07	6.94935e-05
comp26513_c0_seq3	ENSDARG00000056259	transmembrane protein 131	90.08	1310	124	6	1	3912	493	1799	0	2066	-7.82613	2.22885e-07	2.27373e-05
comp31667_c0_seq1	ENSDARG00000056324	zgc:123295	72.13	305	83	3	91	999	1	304	2e-128	456	2.56917	0.00156801	0.0293975
comp97066_c0_seq3	ENSDARG00000056334	mutL homolog 3 (E. coli)	79.81	322	56	2	3404	2466	1	322	2e-140	498	7.2924	5.18875e-06	0.000299143
comp103697_c0_seq1	ENSDARG00000056369	ufm1-specific peptidase 2	90.77	466	43	0	2841	1444	1	466	0	843	9.60694	5.50998e-12	7.08022e-09
comp7537_c0_seq1	ENSDARG00000056379	C-type lectin domain family 6, member A	82.58	264	46	1	429	1220	1	263	4e-117	419	2.04455	0.00268033	0.0445236
comp20504_c0_seq1	ENSDARG00000056407	interferon regulatory factor 8	84.58	428	66	2	70	1353	1	423	0	742	-2.90223	0.000405207	0.0102792
comp467797_c0_seq1	ENSDARG00000056443	zgc:152753	55.9	161	71	0	2	484	42	202	1e-47	186	5.81427	0.00286389	0.0445236
comp117027_c0_seq2	ENSDARG00000056515	splA/ryanodine receptor domain and SOCS box containing 1	98.17	273	5	0	262	1080	1	273	3e-158	556	6.25487	0.000530405	0.0125856
comp702074_c0_seq1	ENSDARG00000056530	C3 and PZP-like, alpha-2-macroglobulin domain containing 8	92.1	481	37	2	1	1440	46	525	0	907	-2.51111	0.00296923	0.04599
comp218106_c0_seq2	ENSDARG00000056554	RAP1 GTPase activating protein	91.44	222	14	2	46	696	474	695	9e-104	375	-6.33523	0.000290613	0.00783952
comp93805_c0_seq35	ENSDARG00000056679	MORC family CW-type zinc finger 3a	56.86	51	17	2	162	299	898	947	1e-11	50.8	6.15669	0.000726851	0.0157617
comp32899_c0_seq9	ENSDARG00000056690	myotubularin related protein 1a	81.74	608	107	3	4013	2202	76	681	0	992	-8.19665	2.87473e-08	4.34585e-06
comp12850_c0_seq4	ENSDARG00000056833	SV2 related protein homolog a (rat)	97.09	549	16	0	3817	2171	1	549	0	1045	-7.6464	6.35441e-07	5.28104e-05
comp164116_c0_seq2	ENSDARG00000056847	si:dkey-27c15.3	81.21	708	119	6	457	2538	12	712	0	824	-7.6464	6.35441e-07	5.28104e-05
comp65690_c0_seq2	ENSDARG00000056862	centrosomal protein 63	82.33	645	96	3	168	2048	1	645	0	865	-6.44934	0.000164799	0.00497142
comp18320_c0_seq22	ENSDARG00000056877	vesicle-associated membrane protein 2	100	92	0	0	288	563	19	110	2e-34	146	6.3468	0.000390825	0.00995977
comp19688_c0_seq17	ENSDARG00000056885	period homolog 1a (Drosophila)	82.31	1402	235	7	363	4529	1	1387	0	1779	-8.67833	1.59179e-09	3.98359e-07
comp458304_c0_seq1	ENSDARG00000056920	transmembrane protein 88 a	90.15	203	20	0	357	965	1	203	7e-81	298	6.25487	0.000530405	0.0125856
comp15880_c0_seq1	ENSDARG00000056960	transmembrane protein 56a	96.9	129	3	1	1174	791	8	136	7e-68	255	2.70192	0.000148319	0.00471257
comp22261_c0_seq1	ENSDARG00000056984	RAD9 homolog A	89.3	383	38	3	296	1435	1	381	0	638	5.03466	9.4751e-06	0.000482927
comp10988_c0_seq11	ENSDARG00000057007	C-terminal binding protein 1	99.11	449	4	0	4761	3415	1	449	0	805	-9.29683	3.42995e-11	2.70401e-08
comp49825_c0_seq3	ENSDARG00000057021	vacuolar protein sorting 36 homolog (S. cerevisiae)	98.06	103	2	0	117	425	280	382	4e-43	172	6.98426	2.24824e-05	0.000974853
comp18845_c0_seq5	ENSDARG00000057040	transmembrane protease, serine 13a	65.76	403	136	1	1992	790	104	506	1e-160	564	-6.70043	5.79138e-05	0.00213916
comp17191_c0_seq8	ENSDARG00000057093	lysine (K)-specific demethylase 5Ba	94.64	168	9	0	75	578	253	420	3e-94	341	-6.14514	0.000726851	0.0157617
comp18144_c0_seq1	ENSDARG00000057121	complement component 7	83.45	834	138	2	2639	138	4	833	0	1429	2.67199	0.000437519	0.0109946
comp4219_c0_seq6	ENSDARG00000057128	hydroxyacyl-Coenzyme A dehydrogenase/3-ketoacyl-Coenzyme A thiolase/enoyl-Coenzyme A hydratase, alpha subunit a	91.49	282	23	2	844	2	5	285	3e-143	504	-2.46434	0.000900177	0.0191313
comp23613_c0_seq16	ENSDARG00000057231	RAR-related orphan receptor C a	91.86	479	39	0	279	1715	1	479	0	823	-8.99252	2.40736e-10	9.46219e-08
comp50706_c0_seq2	ENSDARG00000057239	tryptophan hydroxylase 2 (tryptophan 5-monooxygenase)	95.98	497	20	0	726	2216	1	497	0	990	-5.75918	0.00286389	0.0445236
comp237688_c0_seq1	ENSDARG00000057323	E2F transcription factor 8	82.08	932	162	11	250	3030	14	930	0	1430	-5.66784	0.00286389	0.0445236
comp28770_c0_seq3	ENSDARG00000057334	cytidine monophosphate N-acetylneuraminic acid synthetase a	78.77	292	62	0	1421	546	139	430	2e-131	466	6.51476	0.00021796	0.0062159
comp80229_c0_seq1	ENSDARG00000057353	EH domain binding protein 1-like 1	55.42	489	211	9	835	2280	2587	3053	2e-108	391	-7.44106	1.71836e-06	0.00012163
comp83196_c0_seq3	ENSDARG00000057440	si:dkey-228d14.5	87.15	249	31	1	2618	1875	1	249	5e-118	423	6.51476	0.00021796	0.0062159
comp37085_c1_seq26	ENSDARG00000057508	neurobeachin-like 2	94	950	57	1	6	2855	1853	2801	0	1759	6.05133	0.00140897	0.0267917
comp43922_c0_seq3	ENSDARG00000057513	transformed 3T3 cell double minute 4 homolog (mouse)	97.87	47	1	0	766	626	86	132	1e-19	94	6.3468	0.000390825	0.00995977
comp35987_c0_seq6	ENSDARG00000057583	proline-rich coiled-coil 2C	86.31	2820	316	10	9823	1574	1	2814	0	3717	-9.44173	1.38482e-10	6.51634e-08
comp49485_c0_seq3	ENSDARG00000057660	DEAH (Asp-Glu-Ala-Asp/His) box polypeptide 57	92.56	215	13	1	638	1273	1216	1430	3e-123	398	6.3468	0.000390825	0.00995977
comp240478_c0_seq1	ENSDARG00000057687	zgc:172086	82.35	357	63	2	1346	276	1	344	3e-154	543	4.43951	6.43064e-08	8.52557e-06
comp76159_c0_seq3	ENSDARG00000057688	islet cell autoantigen 1-like	74.07	563	138	4	4074	2410	19	569	0	727	3.43454	7.80401e-05	0.0027737
comp150218_c0_seq3	ENSDARG00000057737	retinoid X receptor, alpha a	99.03	103	1	0	3096	2788	393	495	2e-53	209	-3.22325	0.000436421	0.0109752
comp49_c1_seq1	ENSDARG00000057789	lysozyme	80.56	144	28	0	1877	2308	1	144	5e-71	267	2.01407	0.00312345	0.0479784
comp65182_c0_seq6	ENSDARG00000057833	GULP, engulfment adaptor PTB domain containing 1b	94.54	238	13	0	930	217	1	238	3e-118	422	-5.92614	0.00140897	0.0267917
comp139228_c0_seq2	ENSDARG00000057869	cell division cycle 42 like 2	83.16	95	16	0	566	850	114	208	4e-84	169	4.12925	3.59785e-05	0.00145172
comp27432_c0_seq5	ENSDARG00000057918	tuberous sclerosis 1b	91.21	1240	108	3	5455	1739	1	1228	0	1796	6.25487	0.000530405	0.0125856
comp9893_c0_seq6	ENSDARG00000057927	ribosomal protein S6 kinase, polypeptide 3b	78.12	480	104	2	94	1530	258	736	0	749	8.35575	1.31916e-08	2.28354e-06
comp22262_c0_seq14	ENSDARG00000057940	death inducer-obliterator 1	77.49	1013	197	13	1	2946	276	1266	0	1172	-7.13491	7.72046e-06	0.000407805
comp57412_c0_seq3	ENSDARG00000057984	eps8-like1	76.47	527	117	5	146	1705	1	522	0	753	-7.57278	8.75702e-07	6.94935e-05
comp36094_c0_seq2	ENSDARG00000058038	echinoderm microtubule associated protein like 3	60.4	702	275	3	2793	697	255	954	0	936	8.33345	1.46906e-08	2.50411e-06
comp108286_c0_seq1	ENSDARG00000058053	serpin peptidase inhibitor, clade G (C1 inhibitor), member 1	66.94	620	203	4	2019	166	2	616	0	763	2.58104	0.000700737	0.0157617
comp87489_c0_seq3	ENSDARG00000058115	fibroblast growth factor receptor 2	81.92	365	42	2	1291	269	1	365	9e-149	524	-3.13412	0.000381713	0.00995977
comp3704_c0_seq7	ENSDARG00000058225	actin related protein 2/3 complex, subunit 4, like	99.4	168	1	0	35	538	1	168	5e-89	324	-7.32627	2.94065e-06	0.000185544
comp390535_c0_seq1	ENSDARG00000058263	zgc:113279	72.58	434	119	3	1549	248	1	427	1e-158	557	-2.83137	0.000354528	0.00944544
comp2623_c0_seq1	ENSDARG00000058345	si:dkey-5i3.5	79.57	279	57	1	1207	371	1	275	1e-128	457	11.0473	3.79814e-16	2.81987e-12
comp11672_c0_seq1	ENSDARG00000058354	selenoprotein T, 1a	89.42	189	20	0	188	754	1	189	1e-97	354	7.46643	2.04881e-06	0.000141571
comp89129_c0_seq2	ENSDARG00000058367	abhydrolase domain containing 14A	95.19	270	13	0	113	922	1	270	2e-129	460	-7.23376	5.18875e-06	0.000299143
comp107852_c1_seq1	ENSDARG00000058369	mex-3 homolog B (C. elegans)	95.45	22	1	0	2	67	516	537	6e-06	48.9	-5.75918	0.00286389	0.0445236
comp1169_c0_seq1	ENSDARG00000058371	keratin 5	95.22	356	17	0	1229	162	113	468	1e-180	630	-2.45198	0.000412883	0.0104383
comp168651_c0_seq3	ENSDARG00000058392	adenylate cyclase 2a	92.92	650	46	0	2	1951	506	1155	0	1182	6.59193	0.000125561	0.00404331
comp100946_c0_seq8	ENSDARG00000058630	zgc:162472	65.44	1716	556	35	57	5093	1	1627	0	1565	-7.13491	7.72046e-06	0.000407805
comp65232_c0_seq1	ENSDARG00000058646	protein tyrosine phosphatase, receptor type, Na	89.32	777	83	2	277	2607	1	767	0	1231	5.81427	0.00286389	0.0445236
comp24711_c0_seq24	ENSDARG00000058660	interleukin enhancer binding factor 3a	83.04	672	114	3	65	2080	1	663	0	1009	-8.55631	3.26459e-09	7.05943e-07
comp727761_c0_seq1	ENSDARG00000058672	nuclear GTPase, germinal center associated	56.02	191	68	3	1	525	52	233	2e-42	169	-6.55507	0.000125561	0.00404331
comp24549_c0_seq9	ENSDARG00000058676	bromodomain adjacent to zinc finger domain, 2A	68.55	1240	374	17	9787	6116	1	1193	0	1188	-9.05693	1.57971e-10	7.1806e-08
comp162508_c0_seq1	ENSDARG00000058730	retinol dehydrogenase 10a	96.47	340	12	1	1970	951	1	339	0	667	-8.85435	5.4754e-10	1.73394e-07
comp4496_c1_seq1	ENSDARG00000058732	secretagogin, EF-hand calcium binding protein	88.19	271	32	0	1037	225	1	271	3e-136	482	-7.32627	2.94065e-06	0.000185544
comp134615_c0_seq3	ENSDARG00000058842	zinc finger protein 609	84.22	1109	165	11	2	3298	304	1399	0	1459	-6.50317	0.000164799	0.00497142
comp163297_c0_seq5	ENSDARG00000058853	SAM and SH3 domain containing 1	75.16	467	116	4	2109	709	565	1021	2e-145	514	-6.00289	0.00100641	0.0206153
comp188559_c0_seq2	ENSDARG00000058939	beta-1,4-N-acetyl-galactosaminyl transferase 3b	65.59	869	292	14	3361	776	314	1143	0	1064	-8.14678	3.63334e-08	5.26629e-06
comp33123_c2_seq20	ENSDARG00000058993	Rho-associated, coiled-coil containing protein kinase 1	98.54	137	2	0	1	411	104	240	5e-77	283	-6.27461	0.000390825	0.00995977
comp89555_c0_seq1	ENSDARG00000059039	Fc fragment of IgG, receptor, transporter, alpha	53.92	293	135	5	152	1030	10	292	6e-81	299	-7.9476	1.12212e-07	1.32238e-05
comp62526_c0_seq2	ENSDARG00000059046	proteasome (prosome, macropain) 26S subunit, non-ATPase, 5	93.47	505	33	0	13	1527	1	505	0	917	6.66518	9.63608e-05	0.00325847
comp56948_c0_seq1	ENSDARG00000059049	C-type lectin domain family 4, member M	31.96	194	110	6	880	365	127	315	1e-19	95.9	2.6919	0.000555023	0.0131092
comp2633_c0_seq1	ENSDARG00000059054	pyruvate dehydrogenase kinase, isoenzyme 2	93.48	399	26	0	1999	803	1	399	0	765	2.29337	0.000825917	0.0177051
comp47307_c0_seq4	ENSDARG00000059090	somatostatin receptor 2	95	380	19	1	152	1291	1	379	0	658	-6.21133	0.000530405	0.0125856
comp10145_c0_seq3	ENSDARG00000059093	ankyrin 1, erythrocytic	81.33	830	147	9	3	2468	1117	1899	0	1183	-6.00289	0.00100641	0.0206153
comp172652_c0_seq4	ENSDARG00000059272	kelch repeat and BTB (POZ) domain containing 11	95.43	460	21	0	1539	2918	1	460	0	866	-7.90824	1.46828e-07	1.66005e-05
comp139637_c0_seq1	ENSDARG00000059279	transcription factor AP-2 alpha	97.88	425	9	0	430	1704	1	425	0	758	-7.80485	2.57175e-07	2.5802e-05
comp88013_c0_seq3	ENSDARG00000059282	lymphocyte-specific protein tyrosine kinase	85.77	499	71	0	272	1768	1	499	0	870	-7.54738	1.03208e-06	7.991e-05
comp43363_c0_seq3	ENSDARG00000059327	GATA-binding protein 2a	97.39	460	12	1	456	1835	1	456	0	726	2.9559	0.00231637	0.0398398
comp597428_c0_seq1	ENSDARG00000059342	advillin	79.88	810	163	1	2525	96	4	811	0	1374	-3.01418	0.00116281	0.0234737
comp4550_c0_seq16	ENSDARG00000059360	serine/arginine-rich splicing factor 3b	98.81	84	1	0	104	355	1	84	6e-46	181	2.50181	0.00063469	0.0148233
comp70492_c0_seq3	ENSDARG00000059370	nuclear receptor subfamily 1, group D, member 4b	88.75	578	63	3	600	2327	3	576	0	772	6.43322	0.000290613	0.00783952
comp30295_c0_seq5	ENSDARG00000059396	zgc:113184	61.54	208	71	3	197	793	1	203	1e-63	242	-5.92614	0.00140897	0.0267917
comp47712_c0_seq2	ENSDARG00000059406	v-raf-1 murine leukemia viral oncogene homolog 1b	89.63	627	35	2	162	1952	1	627	0	1118	8.06229	7.59584e-08	9.63086e-06
comp121492_c0_seq2	ENSDARG00000059414	rapamycin-insensitive companion of mTOR a	90.14	1318	129	7	202	4152	1	1295	0	2163	-5.75918	0.00286389	0.0445236
comp28034_c0_seq1	ENSDARG00000059423	prune homolog 2 (Drosophila)	94.39	321	18	0	283	1245	1	321	2e-150	531	8.52272	4.77124e-09	9.63171e-07
comp78322_c0_seq1	ENSDARG00000059461	methylphosphate capping enzyme	67.64	754	243	14	3192	934	1	701	0	849	-6.00289	0.00100641	0.0206153
comp98643_c0_seq16	ENSDARG00000059604	metastasis suppressor 1	96.98	430	13	0	671	1960	1	430	0	803	-7.13491	7.72046e-06	0.000407805
comp30575_c0_seq4	ENSDARG00000059653	lysine (K)-specific demethylase 2Aa	85.61	431	50	3	173	1429	218	646	0	683	6.3468	0.000390825	0.00995977
comp335380_c0_seq2	ENSDARG00000059719	family with sequence similarity 169, member Aa	81.85	281	51	0	3312	2470	1	281	2e-130	464	-8.81232	6.93525e-10	2.05047e-07
comp100631_c1_seq1	ENSDARG00000059738	protein tyrosine phosphatase, receptor type, s, a	96.37	193	7	0	580	2	32	224	5e-105	378	5.93766	0.00199604	0.0351168
comp50265_c0_seq3	ENSDARG00000059784	DENN/MADD domain containing 4B	94.55	367	20	0	339	1439	1	367	0	714	-6.00289	0.00100641	0.0206153
comp40157_c0_seq1	ENSDARG00000059809	calcium/calmodulin-dependent serine protein kinase	91.16	939	83	3	579	3395	1	907	0	1702	-6.7458	4.53239e-05	0.00175973
comp35140_c0_seq1	ENSDARG00000059836	DNA-damage-inducible transcript 3	73.79	248	62	4	365	1099	1	242	2e-77	287	4.81396	2.82471e-05	0.00117965
comp44867_c0_seq3	ENSDARG00000059843	family with sequence similarity 135, member A	87.29	1094	139	6	3806	525	265	1338	0	1781	-5.66784	0.00286389	0.0445236
comp72632_c0_seq6	ENSDARG00000059900	TBC1 domain family, member 9 (with GRAM domain)	93.4	1258	80	3	3927	163	1	1248	0	2239	4.48004	0.000797167	0.0171438
comp310331_c0_seq1	ENSDARG00000059910	kinase non-catalytic C-lobe domain (KIND) containing 1	64.19	620	206	14	755	2566	1	579	0	659	-2.54382	0.00235169	0.0404057
comp33155_c0_seq4	ENSDARG00000059925	ubiquitin specific peptidase 24	26.37	933	595	23	166	2688	1379	2277	2e-71	268	-8.61861	2.26493e-09	5.2007e-07
comp53181_c0_seq10	ENSDARG00000059945	synaptic vesicle glycoprotein 2A	97.41	734	15	2	292	2481	1	734	0	1379	6.73489	7.44607e-05	0.00265071
comp110860_c0_seq2	ENSDARG00000059965	calmodulin regulated spectrin-associated protein family, member 2	84.58	1427	216	6	427	4695	1	1407	0	2129	-2.21948	0.00297965	0.0461407
comp123530_c0_seq1	ENSDARG00000059993	transient receptor potential cation channel, subfamily M, member 4	84.49	864	129	2	2	2578	118	981	0	1315	5.81427	0.00286389	0.0445236
comp49124_c0_seq8	ENSDARG00000060006	neural precursor cell expressed, developmentally down-regulated 4-like	86.75	166	22	0	127	624	846	1011	1e-82	304	8.39934	1.06732e-08	1.96466e-06
comp53648_c0_seq1	ENSDARG00000060010	IQ motif containing GTPase activating protein 2	90.81	1676	147	2	5364	358	1	1674	0	2825	-9.02968	1.81432e-10	7.72429e-08
comp70889_c0_seq4	ENSDARG00000060041	ligase I, DNA, ATP-dependent	89.86	799	72	4	697	3066	263	1058	0	1332	7.50685	1.71836e-06	0.00012163
comp1115093_c0_seq1	ENSDARG00000060049	zgc:195075	28.95	228	96	6	825	340	187	414	5e-11	65.9	-6.07577	0.000726851	0.0157617
comp53815_c0_seq1	ENSDARG00000060101	trafficking protein particle complex 12	80.67	771	143	6	73	2367	1	760	0	1152	-6.07577	0.000726851	0.0157617
comp51600_c0_seq18	ENSDARG00000060103	cytoplasmic polyadenylation element binding protein 3	97.31	223	6	0	2	670	364	586	4e-130	462	-6.65358	7.44607e-05	0.00265071
comp24264_c0_seq1	ENSDARG00000060113	zinc finger protein 395a	87.5	432	53	1	531	1823	1	432	0	713	2.27927	0.00146658	0.0276901
comp150554_c0_seq1	ENSDARG00000060184	protein kinase N1	92.2	423	33	0	281	1549	5	427	0	647	-6.44934	0.000164799	0.00497142
comp66706_c0_seq1	ENSDARG00000060439	im:6903943	76.27	805	183	3	118	2508	5	808	0	1169	4.6458	1.04806e-06	8.10534e-05
comp40523_c0_seq6	ENSDARG00000060469	phosphoinositide-3-kinase, regulatory subunit 4	97.49	678	17	0	2299	4332	663	1340	0	1357	6.51476	0.00021796	0.0062159
comp83085_c0_seq10	ENSDARG00000060482	midline 1	76.37	677	160	2	4488	2458	1	667	0	1087	-8.80162	7.51319e-10	2.16654e-07
comp247996_c0_seq2	ENSDARG00000060496	calcium channel, voltage-dependent, T type, alpha 1H subunit	82.03	690	114	5	92	2131	1446	2114	0	1002	-6.55507	0.000125561	0.00404331
comp56029_c0_seq13	ENSDARG00000060497	erythrocyte membrane protein band 4.1-like 2	92.57	377	25	1	1539	418	1	377	0	694	-7.76132	2.97358e-07	2.87959e-05
comp14344_c0_seq2	ENSDARG00000060510	cullin 4B	80.5	723	141	1	131	2299	149	864	0	1148	7.09445	1.44592e-05	0.000684729
comp78229_c0_seq4	ENSDARG00000060532	ADAM metallopeptidase domain 22	93.39	923	61	2	287	3055	1	918	0	1669	-6.91423	2.24824e-05	0.000974853
comp63173_c0_seq3	ENSDARG00000060539	SH3 and multiple ankyrin repeat domains 1	67.15	825	262	14	6422	3975	541	1201	3e-175	615	5.81427	0.00286389	0.0445236
comp63588_c2_seq12	ENSDARG00000060541	oculocerebrorenal syndrome of Lowe	93.49	215	14	0	2963	2319	738	952	1e-104	379	7.46643	2.04881e-06	0.000141571
comp1026230_c0_seq1	ENSDARG00000060609	CD109 molecule	77.55	98	22	0	295	2	1156	1253	2e-40	161	-5.66784	0.00286389	0.0445236
comp44817_c0_seq2	ENSDARG00000060626	diacylglycerol kinase, alpha a	92.56	726	54	0	2256	79	1	726	0	1422	-8.35143	1.18591e-08	2.13588e-06
comp75532_c0_seq1	ENSDARG00000060639	amyloid beta (A4) precursor protein-binding, family A, member 2b	88.98	826	79	6	212	2653	2	796	0	1325	6.43322	0.000290613	0.00783952
comp2358_c0_seq5	ENSDARG00000060641	protein kinase, AMP-activated, alpha 2 catalytic subunit	96.64	238	7	1	2	712	318	555	2e-119	427	-4.64814	9.87131e-07	7.76904e-05
comp73487_c0_seq2	ENSDARG00000060683	leucine rich repeat and sterile alpha motif containing 1	86.86	723	90	3	3230	1077	1	721	0	1100	7.38204	2.94065e-06	0.000185544
comp15229_c0_seq7	ENSDARG00000060687	chromodomain helicase DNA binding protein 2	91.46	1734	138	4	392	5563	82	1813	0	2673	-2.07986	0.0029489	0.0457069
comp51069_c0_seq3	ENSDARG00000060753	platelet endothelial aggregation receptor 1	88.58	692	78	1	2	2074	312	1003	0	1271	-3.85046	5.34786e-07	4.68948e-05
comp111093_c0_seq1	ENSDARG00000060830	family with sequence similarity 83, member H	83.31	1186	192	11	4858	1319	1	1170	0	1676	-7.71645	4.00132e-07	3.66252e-05
comp25927_c0_seq1	ENSDARG00000060926	ring finger protein 19B	94.74	703	31	2	871	2961	1	702	0	1277	-9.45545	1.31303e-10	6.35764e-08
comp124712_c0_seq6	ENSDARG00000061020	chromosome 10 open reading frame 118	95.05	101	5	0	572	874	855	955	2e-46	184	-5.84507	0.00199604	0.0351168
comp98643_c0_seq2	ENSDARG00000061099	neurofascin homolog (chicken) a	88.64	1030	117	0	271	3360	1	1030	0	1841	-6.00289	0.00100641	0.0206153
comp7037_c0_seq5	ENSDARG00000061108	E1A binding protein p300 b	89.08	1053	94	2	7966	4871	1002	2054	0	1595	7.79491	3.44558e-07	3.24268e-05
comp143379_c0_seq2	ENSDARG00000061110	zinc finger and BTB domain containing 44	94.88	469	24	0	2248	842	1	469	0	758	-8.40897	7.83154e-09	1.49087e-06
comp130660_c0_seq9	ENSDARG00000061121	latrophilin 3.1	74.39	1355	342	8	4113	64	44	1383	0	1868	-6.33523	0.000290613	0.00783952
comp95897_c0_seq2	ENSDARG00000061131	kinesin family member 21A	86.83	1602	131	9	303	4868	2	1598	0	2459	6.25487	0.000530405	0.0125856
comp89648_c0_seq1	ENSDARG00000061159	glioma tumor suppressor candidate region gene 1	86.56	1823	232	12	47	5476	1	1800	0	2238	-8.04156	6.69157e-08	8.76714e-06
comp45081_c0_seq3	ENSDARG00000061173	suppression of tumorigenicity 14 (colon carcinoma) a	73.44	723	188	6	301	2457	1	717	0	1040	-2.96347	0.000303772	0.0081714
comp37549_c0_seq5	ENSDARG00000061177	Moloney leukemia virus 10, homolog b, tandem duplicate 1	84.55	220	33	1	1713	1057	794	1013	2e-92	338	8.19189	3.63334e-08	5.26629e-06
comp81900_c0_seq4	ENSDARG00000061205	stromal antigen 1a	96.08	306	12	0	2150	1233	973	1278	1e-156	551	-8.02325	7.59584e-08	9.63086e-06
comp34217_c0_seq3	ENSDARG00000061208	RAB40c, member RAS oncogene family	99.64	279	1	0	3139	2303	1	279	2e-161	568	-8.47781	5.25811e-09	1.05192e-06
comp74266_c0_seq3	ENSDARG00000061213	rabaptin, RAB GTPase binding effector protein 2	85.8	486	59	5	160	1587	1	483	0	653	6.86496	3.56805e-05	0.00144144
comp51175_c0_seq1	ENSDARG00000061215	family with sequence similarity 149, member B1	83.22	566	82	6	863	2521	108	667	0	832	-9.44173	1.38482e-10	6.51634e-08
comp2415_c0_seq1	ENSDARG00000061219	periostin, osteoblast specific factor b	83.09	769	100	4	3107	891	13	781	0	1206	-2.5238	0.000258385	0.00726949
comp388657_c0_seq1	ENSDARG00000061223	opioid growth factor receptor-like 1	92.41	382	29	0	84	1229	1	382	2e-178	624	-6.87393	2.82471e-05	0.00117965
comp3996_c2_seq9	ENSDARG00000061249	myomesin 1a (skelemin)	87.23	329	18	1	2734	1820	1155	1483	2e-148	524	2.12307	0.00253152	0.0431185
comp26451_c0_seq4	ENSDARG00000061256	family with sequence similarity 195, member A	93.71	143	9	0	719	291	1	143	2e-76	283	2.11244	0.00271986	0.0445236
comp71887_c0_seq1	ENSDARG00000061257	chromosome 17 open reading frame 75	79.33	358	73	3	2807	1737	1	328	2e-156	551	3.95061	2.3311e-05	0.00100882
comp95648_c0_seq2	ENSDARG00000061294	Rho GTPase activating protein 5	95.32	1475	67	2	4743	325	1	1475	0	2681	-8.76903	9.58988e-10	2.60482e-07
comp7037_c0_seq1	ENSDARG00000061308	CREB binding protein a	87.99	1191	143	1	9205	5633	553	1741	0	2010	8.3108	1.82837e-08	2.99437e-06
comp56820_c0_seq4	ENSDARG00000061335	UDP-N-acetyl-alpha-D-galactosamine:polypeptide N-acetylgalactosaminyltransferase 1	97.85	557	12	0	4036	2366	1	557	0	1131	8.69002	1.7365e-09	4.29744e-07
comp180394_c0_seq1	ENSDARG00000061338	DEAD (Asp-Glu-Ala-Asp) box polypeptide 6	91.65	515	42	2	541	2082	1	485	0	874	7.04041	1.79859e-05	0.000808747
comp6234_c0_seq2	ENSDARG00000061398	erythrocyte membrane protein band 4.1 like 4B	90.59	425	39	1	4079	5350	7	431	0	803	-8.29149	1.63792e-08	2.77777e-06
comp16245_c0_seq4	ENSDARG00000061409	basic, immunoglobulin-like variable motif containing	92.63	502	36	1	3813	2311	1	502	0	964	9.41854	1.82869e-11	1.79693e-08
comp9773_c0_seq2	ENSDARG00000061436	collagen, type VI, alpha 2	86.61	1016	134	2	187	3228	1	1015	0	1386	-2.22599	0.00114735	0.0231825
comp54262_c0_seq2	ENSDARG00000061446	small ArfGAP2	92.34	418	31	1	485	1735	1	418	6e-171	599	2.51883	0.00181213	0.0334765
comp154550_c0_seq2	ENSDARG00000061471	sema domain, seven thrombospondin repeats (type 1 and type 1-like), transmembrane domain (TM) and short cytoplasmic domain, (semaphorin) 5B	95.73	1101	46	1	283	3582	1	1101	0	2173	-6.27461	0.000390825	0.00995977
comp45609_c0_seq3	ENSDARG00000061570	Dmx-like 2	49.42	864	358	15	8342	5988	681	1536	0	657	-7.96689	9.83586e-08	1.17152e-05
comp142519_c0_seq3	ENSDARG00000061586	gephyrin b	98.94	472	5	0	1673	258	325	796	0	936	6.25487	0.000530405	0.0125856
comp73105_c0_seq2	ENSDARG00000061591	ATP-binding cassette, sub-family B (MDR/TAP), member 10	88.57	700	80	2	2581	482	1	695	0	1156	5.93766	0.00199604	0.0351168
comp55757_c0_seq5	ENSDARG00000061688	armadillo repeat gene deleted in velocardiofacial syndrome b	95.88	898	37	2	266	2959	1	885	0	1615	-6.95343	1.79859e-05	0.000808747
comp93136_c0_seq4	ENSDARG00000061699	signal-induced proliferation-associated 1 like 3	90.7	1720	149	5	6883	1757	1	1718	0	2786	-6.7458	4.53239e-05	0.00175973
comp11820_c0_seq3	ENSDARG00000061713	tumor protein D52	82.98	141	24	0	510	932	47	187	2e-61	235	2.4951	0.000425939	0.0107399
comp185163_c0_seq2	ENSDARG00000061718	zinc finger protein 704	96.85	286	9	0	858	1	1	286	1e-146	516	-6.7458	4.53239e-05	0.00175973
comp84058_c0_seq5	ENSDARG00000061725	microtubule associated serine/threonine kinase 3	77.31	1331	266	16	4336	452	4	1295	0	1582	7.19682	7.72046e-06	0.000407805
comp45839_c0_seq1	ENSDARG00000061736	ankyrin 3a	91.4	791	35	2	2	2275	565	1344	0	1412	2.96529	0.000518737	0.0125856
comp79790_c0_seq5	ENSDARG00000061737	endothelin converting enzyme 1	92.05	767	61	1	479	2779	32	797	0	1424	-5.02536	7.93931e-07	6.43807e-05
comp54566_c0_seq8	ENSDARG00000061752	family with sequence similarity 65, member B	89.73	1003	95	4	3996	1012	1	999	0	1597	-8.47781	5.25811e-09	1.05192e-06
comp39850_c0_seq26	ENSDARG00000061794	junctional adhesion molecule 3b	90.18	326	32	0	26	1003	8	333	3e-152	536	-9.69404	2.86157e-11	2.39009e-08
comp372060_c0_seq1	ENSDARG00000061806	si:dkey-13n15.2	88.32	471	54	1	1761	352	295	765	0	788	-5.66784	0.00286389	0.0445236
comp96736_c0_seq5	ENSDARG00000061829	si:dkey-110c1.7	93.78	1753	97	6	425	5647	14	1742	0	3135	-7.73906	3.44558e-07	3.24268e-05
comp21588_c0_seq4	ENSDARG00000061836	nuclear factor I/Xb	98.3	412	7	0	110	1345	3	414	0	798	-3.5953	3.6872e-05	0.00148598
comp62256_c0_seq2	ENSDARG00000061848	collagen, type XV, alpha 1b	48.65	370	163	8	62	1090	525	892	8e-66	249	-8.04156	6.69157e-08	8.76714e-06
comp3762_c6_seq2	ENSDARG00000061890	ATPase type 13A2	86.42	405	55	0	1	1215	725	1129	1e-172	603	6.51476	0.00021796	0.0062159
comp57790_c0_seq4	ENSDARG00000061895	ubiquitin specific peptidase 6 (Tre-2 oncogene)	96.6	1586	51	2	126	4874	1	1585	0	2991	-8.758	9.58988e-10	2.60482e-07
comp60015_c0_seq4	ENSDARG00000061901	ankyrin repeat domain 13A	89.89	623	47	2	3475	1655	1	623	0	1050	-9.29683	3.42995e-11	2.70401e-08
comp80847_c0_seq9	ENSDARG00000061915	G protein-coupled receptor kinase interactor 2a	92.28	479	37	0	354	1790	1	479	0	873	6.92584	2.82471e-05	0.00117965
comp86080_c0_seq18	ENSDARG00000061985	RNA binding motif protein 47	92.05	604	48	2	3152	1341	1	601	0	922	-6.07577	0.000726851	0.0157617
comp11002_c0_seq6	ENSDARG00000061994	acetyl-CoA carboxylase beta	96.34	273	10	0	819	1	226	498	2e-153	538	7.9199	1.6842e-07	1.82393e-05
comp47793_c0_seq2	ENSDARG00000062020	Gse1 coiled-coil protein	87.58	821	98	4	74	2524	424	1239	0	1213	-7.06503	1.16786e-05	0.00057804
comp12864_c0_seq5	ENSDARG00000062024	kinesin family member 1Ab	86.13	851	114	3	3723	1183	930	1770	0	1372	6.15669	0.000726851	0.0157617
comp157032_c0_seq1	ENSDARG00000062045	interleukin 1 receptor accessory protein-like 1a	23.93	326	229	14	283	1203	95	393	3e-09	61.6	3.017	0.000197101	0.00586379
comp179153_c0_seq1	ENSDARG00000062101	intermediate filament family orphan 2a	88.63	422	47	2	460	1722	12	424	0	700	-8.8952	4.34651e-10	1.46681e-07
comp12848_c0_seq16	ENSDARG00000062116	CTD (carboxy-terminal domain, RNA polymerase II, polypeptide A) small phosphatase-like b	93.86	277	17	1	2901	2071	1	266	7e-129	459	7.04041	1.79859e-05	0.000808747
comp86080_c0_seq13	ENSDARG00000062123	ArfGAP with GTPase domain, ankyrin repeat and PH domain 9	72.58	846	224	5	648	3161	7	849	0	1128	-7.8471	1.93558e-07	2.04318e-05
comp4421_c0_seq9	ENSDARG00000062154	DIP2 disco-interacting protein 2 homolog C (Drosophila)	92.23	1608	121	5	7507	2696	1	1547	0	2724	-7.96689	9.83586e-08	1.17152e-05
comp100480_c0_seq1	ENSDARG00000062244	SET domain containing 2	76.02	2077	484	18	6622	434	1	2038	0	2481	7.65806	7.45e-07	6.07075e-05
comp69876_c0_seq9	ENSDARG00000062248	protein tyrosine phosphatase, non-receptor type 21	93.27	1173	77	4	277	3789	1	1168	0	2070	-2.71635	0.000740938	0.0160482
comp26590_c0_seq3	ENSDARG00000062304	3-phosphoinositide dependent protein kinase-1a	81.6	576	106	3	130	1857	20	536	0	892	2.61425	0.000794419	0.0171288
comp72006_c0_seq2	ENSDARG00000062305	regulating synaptic membrane exocytosis 3	97.18	319	9	0	2406	1450	1	319	9e-155	545	5.93766	0.00199604	0.0351168
comp33236_c0_seq2	ENSDARG00000062323	a disintegrin and metallopeptidase domain 23a	91.57	783	66	2	256	2604	1	774	0	1433	6.05133	0.00140897	0.0267917
comp337074_c0_seq3	ENSDARG00000062346	calcium channel, voltage-dependent, alpha 1R subunit	68.42	1029	263	14	3	2903	1314	2315	0	1196	-5.92614	0.00140897	0.0267917
comp77342_c0_seq11	ENSDARG00000062352	sema domain, immunoglobulin domain (Ig), transmembrane domain (TM) and short cytoplasmic domain, (semaphorin) 4Ab	79.09	813	163	6	3034	617	25	831	0	1255	-7.02879	1.44592e-05	0.000684729
comp49694_c0_seq11	ENSDARG00000062362	two pore segment channel 1	92.83	544	39	0	2471	840	262	805	0	947	-3.06936	0.00087065	0.0185333
comp61452_c0_seq7	ENSDARG00000062374	leukocyte receptor cluster (LRC) member 9	69.69	353	81	8	981	1	44	396	4e-121	431	6.51476	0.00021796	0.0062159
comp33048_c0_seq6	ENSDARG00000062381	si:ch211-238n5.4	92.37	498	36	3	2388	901	1	493	0	868	-8.07749	5.21778e-08	7.05762e-06
comp396622_c0_seq2	ENSDARG00000062402	Fras1 related extracellular matrix 1b	82.86	455	42	1	294	1550	236	690	0	708	-5.75918	0.00286389	0.0445236
comp154415_c0_seq8	ENSDARG00000062418	tubulin tyrosine ligase	96.29	404	15	0	3178	1967	1	404	0	704	-7.02879	1.44592e-05	0.000684729
comp75358_c0_seq2	ENSDARG00000062445	protein inhibitor of activated STAT, 1b	92.11	456	32	2	1388	33	1	454	0	769	-6.14514	0.000726851	0.0157617
comp237306_c0_seq2	ENSDARG00000062447	HECT, C2 and WW domain containing E3 ubiquitin protein ligase 2a	62.66	1082	393	16	3213	1	17	1034	0	1184	-8.67833	1.59179e-09	3.98359e-07
comp129350_c0_seq1	ENSDARG00000062462	shisa homolog 7 (Xenopus laevis)	72.96	577	155	7	2467	4194	1	464	0	727	6.43322	0.000290613	0.00783952
comp174746_c0_seq1	ENSDARG00000062463	zinc finger CCCH-type containing 12B	90.41	824	65	5	132	2561	24	838	0	1388	-6.00289	0.00100641	0.0206153
comp97666_c0_seq3	ENSDARG00000062477	KIAA1549-like a	93.1	956	66	2	3249	382	367	1319	0	1659	-7.38481	2.45054e-06	0.000162766
comp50355_c0_seq2	ENSDARG00000062489	membrane-associated ring finger (C3HC4) 8	97.16	282	8	0	176	1021	1	282	2e-160	565	-6.44934	0.000164799	0.00497142
comp117410_c0_seq2	ENSDARG00000062515	tectonin beta-propeller repeat containing 1a	92.75	331	23	1	60	1049	550	880	0	665	6.73489	7.44607e-05	0.00265071
comp154671_c0_seq1	ENSDARG00000062521	ATPase, class II, type 9B	97.64	806	19	0	7	2424	1	806	0	1543	-6.91423	2.24824e-05	0.000974853
comp52280_c0_seq8	ENSDARG00000062531	mitogen-activated protein kinase 8 interacting protein 3	89.96	1265	104	6	4617	892	78	1311	0	2012	7.46643	2.04881e-06	0.000141571
comp90864_c0_seq5	ENSDARG00000062550	ring finger and CCCH-type zinc finger domains 1	82.4	835	135	10	2	2470	255	1077	0	1151	-6.83247	3.56805e-05	0.00144144
comp950641_c0_seq1	ENSDARG00000062590	plectin a	25.54	184	137	4	557	6	2138	2309	1e-11	67	-6.95343	1.79859e-05	0.000808747
comp98_c2_seq3	ENSDARG00000062592	myosin, light chain 10, regulatory	98.2	167	3	0	705	205	1	167	8e-86	314	8.50287	5.80018e-09	1.13989e-06
comp127527_c0_seq3	ENSDARG00000062612	DEAH (Asp-Glu-Ala-His) box polypeptide 37	91.33	392	34	1	2535	1360	435	825	0	708	6.59193	0.000125561	0.00404331
comp181206_c0_seq1	ENSDARG00000062636	fem-1 homolog b (C. elegans)	93.1	638	42	1	2624	717	1	638	0	1159	7.69351	6.35441e-07	5.28104e-05
comp37491_c0_seq1	ENSDARG00000062667	membrane protein, palmitoylated 3 (MAGUK p55 subfamily member 3)	94.35	336	19	0	631	1638	1	336	4e-155	547	3.00799	0.00194758	0.0351168
comp184624_c0_seq20	ENSDARG00000062721	DENN/MADD domain containing 4A	89.44	1714	163	5	245	5332	1	1710	0	2905	6.3468	0.000390825	0.00995977
comp41985_c0_seq2	ENSDARG00000062748	protein kinase N1	87.72	912	112	2	276	3011	1	909	0	1411	6.05133	0.00140897	0.0267917
comp46758_c0_seq2	ENSDARG00000062757	zgc:158403	54.77	451	204	2	1692	340	106	553	2e-158	495	3.45544	0.000481147	0.0120231
comp37490_c0_seq1	ENSDARG00000062823	phosphatidylinositol 4-kinase, catalytic, alpha b	94.11	1918	109	5	115	5856	3	1914	0	3468	-7.73906	3.44558e-07	3.24268e-05
comp214100_c0_seq1	ENSDARG00000062887	STEAP family member 2, metalloreductase	95.33	492	23	0	1959	484	1	492	0	917	2.74837	0.00025077	0.0070761
comp66564_c0_seq2	ENSDARG00000062909	furin (paired basic amino acid cleaving enzyme) a	85.34	791	103	4	647	2980	19	806	0	1293	-7.38481	2.45054e-06	0.000162766
comp46188_c0_seq2	ENSDARG00000062926	protein kinase, cAMP-dependent, regulatory, type I, beta	99.74	380	1	0	97	1236	1	380	0	756	-2.54528	0.00077857	0.0168088
comp138502_c0_seq8	ENSDARG00000062929	family with sequence similarity 83, member G	83.63	666	105	4	456	2441	1	663	0	968	-9.46904	1.18143e-10	5.93547e-08
comp201853_c0_seq7	ENSDARG00000062949	5'-nucleotidase domain containing 3	89.43	577	56	3	2398	683	1	575	0	1056	-7.73906	3.44558e-07	3.24268e-05
comp8697_c0_seq8	ENSDARG00000062954	CDC-like kinase 2a	72.57	113	25	2	112	432	1	113	1e-12	72.8	-4.61166	7.45779e-06	0.000407792
comp64756_c0_seq1	ENSDARG00000062960	armadillo repeat containing 10	85.25	366	54	1	47	1144	1	364	2e-153	540	5.81427	0.00286389	0.0445236
comp34764_c2_seq1	ENSDARG00000062962	lysine (K)-specific methyltransferase 2Ba	76.4	339	80	2	67	1083	514	845	2e-116	416	-6.70043	5.79138e-05	0.00213916
comp30900_c0_seq2	ENSDARG00000062968	SET binding factor 1	90.9	1198	107	3	5317	1730	715	1885	0	2048	-7.52153	1.21973e-06	9.12665e-05
comp60523_c0_seq10	ENSDARG00000062972	huntingtin interacting protein 1	95.27	1037	49	0	5608	2498	1	1037	0	1716	-7.80485	2.57175e-07	2.5802e-05
comp144566_c0_seq2	ENSDARG00000062977	sterile alpha motif domain containing 13	95.88	97	4	0	275	565	1	97	1e-47	189	6.80139	5.79138e-05	0.00213916
comp61116_c0_seq2	ENSDARG00000062983	F-box protein, helicase, 18	80.23	860	170	1	47	2626	152	1010	0	1421	-7.71645	4.00132e-07	3.66252e-05
comp47728_c0_seq5	ENSDARG00000063031	RAD54-like 2 (S. cerevisiae)	89.26	1396	148	5	5723	1542	47	1437	0	2196	2.6919	0.000555023	0.0131092
comp159064_c0_seq4	ENSDARG00000063040	BTB (POZ) domain containing 11b	97.53	1012	25	0	4026	991	1	1012	0	1939	-6.27461	0.000390825	0.00995977
comp68330_c0_seq2	ENSDARG00000063051	BRCA1 associated protein-1 (ubiquitin carboxy-terminal hydrolase)	91.17	759	66	3	155	2428	1	755	0	1229	2.53123	0.00318886	0.0488483
comp17516_c0_seq3	ENSDARG00000063068	spectrin repeat containing, nuclear envelope 1b	92.22	8484	657	8	60	25502	313	8759	0	14480	-8.81232	6.93525e-10	2.05047e-07
comp58214_c0_seq1	ENSDARG00000063133	solute carrier family 4, sodium bicarbonate transporter, member 10	95.23	1048	49	1	250	3390	1	1048	0	1949	3.21	0.00222798	0.0387182
comp54285_c0_seq1	ENSDARG00000063135	synaptotagmin XII	95.81	215	9	0	1031	1675	206	420	9e-115	412	6.05133	0.00140897	0.0267917
comp50532_c0_seq2	ENSDARG00000063149	transmembrane and tetratricopeptide repeat containing 1	95.18	872	42	0	131	2746	1	872	0	1570	-7.69347	4.65727e-07	4.13822e-05
comp32585_c1_seq4	ENSDARG00000063197	golgi autoantigen, golgin subfamily a, 2	81.07	803	118	3	2307	1	1	802	0	1016	-2.80588	0.000271371	0.0076092
comp15299_c0_seq6	ENSDARG00000063229	exportin 1 (CRM1 homolog, yeast) b	100	211	0	0	2	634	338	548	9e-110	393	-7.41321	2.04881e-06	0.000141571
comp60268_c0_seq1	ENSDARG00000063247	pleckstrin homology domain containing, family M (with RUN domain) member 1	74.97	923	215	10	211	2931	1	911	0	1271	2.43553	0.00175018	0.0324038
comp68295_c0_seq1	ENSDARG00000063250	spermatogenesis associated 2	88.61	553	56	3	564	2201	1	550	0	842	-6.00289	0.00100641	0.0206153
comp48451_c0_seq2	ENSDARG00000063299	piccolo (presynaptic cytomatrix protein) a	98.54	206	3	0	3468	2851	3903	4108	1e-102	372	6.73489	7.44607e-05	0.00265071
comp46470_c0_seq1	ENSDARG00000063310	oxidation resistance 1b	92.23	193	15	0	741	1319	649	841	1e-90	332	6.66518	9.63608e-05	0.00325847
comp44874_c0_seq3	ENSDARG00000063330	mannosyl (alpha-1,3-)-glycoprotein beta-1,4-N-acetylglucosaminyltransferase, isozyme A	91.58	95	8	0	450	734	439	533	2e-44	177	-6.00289	0.00100641	0.0206153
comp54020_c0_seq7	ENSDARG00000063333	nucleoporin 210	90.11	1870	185	3	6640	1031	12	1869	0	3206	7.54616	1.21973e-06	9.12665e-05
comp53837_c0_seq3	ENSDARG00000063352	inositol polyphosphate-4-phosphatase, type Ia	87.45	717	84	3	226	2358	268	937	0	1166	-6.33523	0.000290613	0.00783952
comp5073_c0_seq25	ENSDARG00000063370	serum/glucocorticoid regulated kinase 2a	92.77	346	25	0	981	2018	16	361	1e-178	625	-7.67013	5.43348e-07	4.6907e-05
comp69650_c0_seq2	ENSDARG00000063381	zinc finger protein 462	82.91	2534	425	14	8520	943	1	2502	0	3740	-2.91802	8.92584e-05	0.00314234
comp63666_c0_seq1	ENSDARG00000063385	centromere protein E	20.46	1183	828	37	6004	2795	714	1824	2e-29	130	7.19682	7.72046e-06	0.000407805
comp127899_c0_seq1	ENSDARG00000063400	v-akt murine thymoma viral oncogene homolog 3a	99.38	162	1	0	2	487	318	479	2e-93	342	-8.33667	1.18591e-08	2.13588e-06
comp77077_c0_seq14	ENSDARG00000063416	protein tyrosine phosphatase, receptor type, K	93.41	1168	73	3	3543	52	2	1153	0	2135	-6.07577	0.000726851	0.0157617
comp91893_c0_seq2	ENSDARG00000063432	adaptor-related protein complex 3, beta 2 subunit	90.6	351	33	0	841	1893	752	1102	3e-149	527	6.51476	0.00021796	0.0062159
comp413645_c0_seq1	ENSDARG00000063444	si:dkey-32n7.7	66.6	512	167	4	1770	247	2	511	0	688	-3.5992	0.000977184	0.0205846
comp71020_c0_seq1	ENSDARG00000063446	IBA57, iron-sulfur cluster assembly homolog (S. cerevisiae)	75.28	360	89	2	1354	275	1	353	9e-156	547	4.68718	7.01868e-06	0.000384726
comp61819_c0_seq4	ENSDARG00000063484	pleckstrin homology domain containing, family G (with RhoGef domain) member 1	76.49	553	85	7	8182	6659	30	581	0	774	-7.13491	7.72046e-06	0.000407805
comp47760_c0_seq1	ENSDARG00000063535	chromodomain helicase DNA binding protein 4a	75.91	1125	261	9	4815	1471	442	1557	0	1585	-10.5974	7.71251e-14	2.24062e-10
comp180232_c0_seq2	ENSDARG00000063539	solute carrier family 25 (mitochondrial carrier; ornithine transporter) member 15a	94.04	285	17	0	156	1010	19	303	7e-157	551	-5.66784	0.00286389	0.0445236
comp304026_c0_seq2	ENSDARG00000063558	si:ch211-248g20.5	94.59	739	35	1	2204	3	62	800	0	1217	-7.29609	3.54078e-06	0.000217056
comp6468_c0_seq3	ENSDARG00000063572	PERP, TP53 apoptosis effector	79.57	93	19	0	399	121	92	184	9e-33	136	-5.84507	0.00199604	0.0351168
comp225874_c0_seq1	ENSDARG00000063577	kelch-like family member 35	76.27	569	135	1	1988	282	1	568	0	872	-6.14514	0.000726851	0.0157617
comp71475_c0_seq2	ENSDARG00000063580	si:ch1073-219n12.1	89	791	83	6	55	2415	531	1317	0	1137	-6.44934	0.000164799	0.00497142
comp150757_c0_seq2	ENSDARG00000063672	tubby like protein 3	88.86	386	39	2	1177	32	125	510	3e-179	625	-6.70043	5.79138e-05	0.00213916
comp79111_c0_seq2	ENSDARG00000063677	cyclin Y	96.5	257	9	0	1028	258	93	349	3e-133	472	-7.20156	6.31674e-06	0.000347962
comp36106_c0_seq3	ENSDARG00000063694	MON2 homolog (S. cerevisiae)	93.62	1725	93	6	5832	709	1	1718	0	2900	6.43322	0.000290613	0.00783952
comp285129_c0_seq2	ENSDARG00000063706	phosphodiesterase 8B	95.56	428	19	0	52	1335	1	428	0	783	-6.07577	0.000726851	0.0157617
comp88708_c0_seq1	ENSDARG00000063713	synaptic Ras GTPase activating protein 1	92.97	1238	87	3	3881	168	86	1311	0	1995	6.43322	0.000290613	0.00783952
comp16703_c0_seq2	ENSDARG00000063719	ubiquitin specific peptidase 8	76.57	1080	190	12	3193	143	1	1067	0	1390	-2.11814	0.00301388	0.0466275
comp228911_c0_seq5	ENSDARG00000063730	oxysterol binding protein-like 6	90.91	55	5	0	1	165	849	903	7e-26	117	5.81427	0.00286389	0.0445236
comp85979_c0_seq3	ENSDARG00000063731	RNA binding motif protein 45	82.91	316	53	1	212	1156	1	316	3e-152	536	-5.84507	0.00199604	0.0351168
comp1025245_c0_seq1	ENSDARG00000067549	ADAM metallopeptidase with thrombospondin type 1 motif, 12	30.95	168	100	5	561	106	956	1118	4e-14	75.1	-4.15497	0.00114105	0.0230833
comp20046_c0_seq1	ENSDARG00000067652	im:7150988	83.56	146	24	0	75	512	6	151	3e-71	265	-2.62808	0.00227848	0.0394214
comp54907_c0_seq9	ENSDARG00000067719	WW domain containing transcription regulator 1	89.39	132	14	0	224	619	260	391	1e-66	251	4.372	1.12192e-05	0.000567064
comp60262_c0_seq1	ENSDARG00000067829	peroxisome proliferator-activated receptor gamma, coactivator 1 alpha	85.81	303	43	1	2693	1785	293	593	9e-129	459	2.38249	0.000847723	0.0181435
comp3218_c0_seq1	ENSDARG00000067848	nicotinamide riboside kinase 2	83.58	201	33	1	131	733	1	198	5e-100	361	-2.1709	0.00152292	0.0286728
comp30144_c0_seq9	ENSDARG00000067920	RAB8A, member RAS oncogene family	98.07	207	4	0	44	664	1	207	4e-113	407	-6.95343	1.79859e-05	0.000808747
comp46751_c0_seq6	ENSDARG00000067969	spermatogenesis associated, serine-rich 2	73.99	223	54	3	950	1606	1	215	9e-75	280	-7.02879	1.44592e-05	0.000684729
comp297607_c0_seq1	ENSDARG00000067990	myosin, heavy polypeptide 1.1, skeletal muscle	99.51	206	1	0	2	619	1189	1394	2e-97	352	-6.00289	0.00100641	0.0206153
comp50579_c0_seq1	ENSDARG00000068064	sirtuin (silent mating type information regulation 2 homolog) 1	65.79	722	162	14	58	1968	1	710	0	814	6.98426	2.24824e-05	0.000974853
comp394822_c0_seq1	ENSDARG00000068065	endonuclease domain containing 1	63.52	244	87	5	906	181	14	254	2e-91	333	-4.46222	1.71225e-05	0.000803447
comp78580_c0_seq5	ENSDARG00000068083	RAB37, member RAS oncogene family	62.23	188	71	1	2450	1887	1	186	4e-60	231	2.51551	0.00125261	0.0250895
comp79865_c0_seq4	ENSDARG00000068099	Fas (tnfrsf6)-associated via death domain	71.58	190	51	2	248	808	1	190	7e-70	263	-6.14514	0.000726851	0.0157617
comp133788_c0_seq4	ENSDARG00000068182	crumbs homolog 3b	83.1	71	12	0	235	447	26	96	7e-15	79.3	-5.84507	0.00199604	0.0351168
comp65005_c0_seq12	ENSDARG00000068246	phospholipase C, beta 3 (phosphatidylinositol-specific)	48.44	803	397	11	2	2359	406	1182	0	654	-7.76132	2.97358e-07	2.87959e-05
comp80061_c0_seq1	ENSDARG00000068582	ring finger protein 44	89.06	448	24	2	606	1874	1	448	0	725	-8.53061	3.93956e-09	8.35674e-07
comp24692_c0_seq2	ENSDARG00000068602	DALR anticodon binding domain containing 3	93.19	558	38	0	627	2300	1	558	0	974	5.50983	8.75702e-07	6.94935e-05
comp137529_c0_seq1	ENSDARG00000068636	protein phosphatase 1, regulatory subunit 26	68.9	643	199	11	1712	3637	390	1004	0	647	6.25487	0.000530405	0.0125856
comp80643_c0_seq7	ENSDARG00000068640	remodeling and spacing factor 1	60.68	117	46	2	2484	2134	1274	1369	3e-29	128	6.59193	0.000125561	0.00404331
comp74753_c0_seq3	ENSDARG00000068709	family with sequence similarity 174, member B	83.09	136	23	0	370	777	1	136	4e-49	192	-6.65358	7.44607e-05	0.00265071
comp53190_c0_seq4	ENSDARG00000068745	microtubule-associated protein 4	66.48	719	178	11	76	2043	1	710	0	665	6.05133	0.00140897	0.0267917
comp78337_c0_seq11	ENSDARG00000068759	cell division cycle associated 2	68.83	802	220	12	182	2497	1	791	0	906	6.86496	3.56805e-05	0.00144144
comp216652_c0_seq2	ENSDARG00000068782	spastic paraplegia 20a (Troyer syndrome)	72.73	561	144	3	2110	455	1	557	0	726	-6.9916	1.79859e-05	0.000808747
comp57178_c0_seq11	ENSDARG00000068912	TSC22 domain family, member 4	79.04	229	38	4	1251	1907	1	228	1e-78	292	-5.75918	0.00286389	0.0445236
comp411135_c0_seq1	ENSDARG00000068915	si:ch211-182e10.4	47.52	524	250	7	1520	24	8	521	2e-130	464	-5.66997	2.21152e-09	5.18496e-07
comp166769_c0_seq2	ENSDARG00000068965	nuclear receptor interacting protein 1a	84.27	1081	162	3	152	3370	1	1080	0	1425	9.33121	3.23396e-11	2.66777e-08
comp367361_c0_seq1	ENSDARG00000069017	elastin b	44.59	74	41	1	223	2	868	938	2e-06	49.7	4.48004	0.000797167	0.0171438
comp531523_c0_seq1	ENSDARG00000069093	collagen type II, alpha-1a	95.73	117	5	0	353	3	1213	1329	2e-66	247	-6.60517	9.63608e-05	0.00325847
comp15400_c0_seq2	ENSDARG00000069095	glutaminase 2 (liver, mitochondrial)	89.56	613	64	0	2931	1093	1	613	0	1128	-7.86776	1.6842e-07	1.82393e-05
comp126252_c0_seq1	ENSDARG00000069111	IKAROS family zinc finger 2 (Helios)	87.88	330	40	0	2540	1551	2	331	5e-159	560	-6.21133	0.000530405	0.0125856
comp97910_c0_seq3	ENSDARG00000069199	zgc:172120	71.69	219	62	0	661	5	14	232	1e-86	316	-6.07577	0.000726851	0.0157617
comp141323_c0_seq1	ENSDARG00000069208	syntaxin 7-like	84.68	235	36	0	2089	1385	3	237	8e-90	329	5.93766	0.00199604	0.0351168
comp128190_c0_seq1	ENSDARG00000069280	tRNA splicing endonuclease 15 homolog (S. cerevisiae)	87.12	132	16	1	144	536	1	132	1e-62	237	-6.27461	0.000390825	0.00995977
comp127956_c0_seq2	ENSDARG00000069293	alpha-2-HS-glycoprotein	69.66	379	107	7	6	1118	19	386	1e-132	470	3.40632	7.84905e-05	0.00278675
comp307688_c0_seq1	ENSDARG00000069339	TBC1 domain family, member 24	39.61	558	321	6	1834	209	47	604	5e-122	436	4.40287	0.00133434	0.0266068
comp130660_c0_seq5	ENSDARG00000069356	latrophilin 2	94.05	1462	74	4	4628	282	1	1436	0	2605	-6.00289	0.00100641	0.0206153
comp132440_c0_seq3	ENSDARG00000069376	tumor necrosis factor (ligand) superfamily, member 12	93.14	204	14	0	692	1303	33	236	1e-108	392	7.2454	6.31674e-06	0.000347962
comp24560_c0_seq1	ENSDARG00000069379	zgc:158868	82.76	261	45	1	232	1014	19	278	1e-120	431	3.15043	5.66233e-05	0.00213916
comp46216_c0_seq2	ENSDARG00000069408	fucosyltransferase 7 (alpha (1,3) fucosyltransferase)	80	345	69	0	6428	7462	5	349	2e-167	589	6.59193	0.000125561	0.00404331
comp169196_c0_seq1	ENSDARG00000069411	connexin 34.5	89.88	257	26	0	1	771	42	298	2e-123	439	2.6879	0.000868155	0.0185274
comp696503_c0_seq1	ENSDARG00000069451	connexin 50.5	79.7	404	82	4	1443	232	1	388	2e-172	603	-6.00289	0.00100641	0.0206153
comp100099_c1_seq1	ENSDARG00000069453	zgc:113314	33.59	128	76	3	1825	1469	80	207	7e-11	67	-7.71645	4.00132e-07	3.66252e-05
comp79531_c0_seq4	ENSDARG00000069489	exocyst complex component 6B	96.14	804	29	1	3026	621	1	804	0	1527	-6.78978	4.53239e-05	0.00175973
comp88599_c0_seq1	ENSDARG00000069498	phosphorylase kinase, gamma 1b (muscle)	89.62	106	11	0	2	319	288	393	6e-49	192	2.29087	0.00127635	0.0255267
comp51173_c0_seq2	ENSDARG00000069566	mucin, multiple PTS and SEA group, member 1	44.85	272	142	4	876	85	774	1044	3e-54	209	-8.71301	1.34054e-09	3.49898e-07
comp65672_c0_seq1	ENSDARG00000069595	si:ch211-214c7.4	73.42	745	186	8	1756	3954	260	999	0	924	-8.05964	5.90433e-08	7.84336e-06
comp5045_c0_seq9	ENSDARG00000069708	cell division cycle 34 homolog (S. cerevisiae) a	99	200	2	0	1015	416	1	200	1e-115	414	7.7281	4.65727e-07	4.13822e-05
comp91109_c0_seq1	ENSDARG00000069710	si:dkey-27f16.4	34.75	118	77	2	687	334	805	914	1e-13	74.7	4.98705	1.37288e-07	1.56811e-05
comp62576_c0_seq26	ENSDARG00000069742	cullin 5a	98.84	779	9	0	88	2424	2	780	0	1493	6.05133	0.00140897	0.0267917
comp80525_c0_seq2	ENSDARG00000069774	flotillin 2b	92.93	198	14	0	702	109	228	425	2e-83	306	-6.00289	0.00100641	0.0206153
comp18085_c0_seq13	ENSDARG00000069883	activating transcription factor 6 beta	75.61	574	129	13	390	2078	1	549	0	723	2.90453	0.00117645	0.0236418
comp79696_c0_seq1	ENSDARG00000069953	potassium voltage-gated channel, KQT-like subfamily, member 5b	91.89	974	76	2	318	3230	1	974	0	1602	7.62171	8.75702e-07	6.94935e-05
comp61843_c0_seq7	ENSDARG00000069954	potassium voltage-gated channel, KQT-like subfamily, member 5a	87.72	399	49	2	3269	2073	540	929	6e-174	609	6.05133	0.00140897	0.0267917
comp1181630_c0_seq1	ENSDARG00000069966	zgc:110251	44.66	103	56	2	306	1	139	236	1e-19	91.7	-5.75918	0.00286389	0.0445236
comp45280_c0_seq2	ENSDARG00000069977	chromosome 12 open reading frame 10	79.2	327	68	0	1430	450	53	379	4e-157	552	4.87238	2.24824e-05	0.000974853
comp615267_c0_seq1	ENSDARG00000070050	secreted frizzled-related protein 2	92.19	192	15	0	2	577	103	294	1e-104	377	-4.85807	2.86455e-07	2.86966e-05
comp98613_c0_seq2	ENSDARG00000070098	ligand dependent nuclear receptor corepressor-like	71.79	1716	464	25	52	5139	3	1673	0	2193	-9.08368	1.37805e-10	6.51634e-08
comp82356_c1_seq5	ENSDARG00000070132	asteroid homolog 1 (Drosophila)	61.33	181	70	4	5	547	520	692	1e-45	182	2.93254	0.000270961	0.0076009
comp165901_c0_seq1	ENSDARG00000070145	membrane associated guanylate kinase, WW and PDZ domain containing 1a	59.94	352	141	7	427	1482	1071	1378	2e-133	301	-5.84507	0.00199604	0.0351168
comp15769_c0_seq3	ENSDARG00000070164	ubiquitin protein ligase E3 component n-recognin 2	93.77	1733	103	6	155	5338	1	1730	0	3189	10.1116	2.00011e-13	4.77305e-10
comp394105_c0_seq1	ENSDARG00000070174	pleckstrin homology domain containing, family H (with MyTH4 domain) member 3	94.57	258	14	0	312	1085	1	258	7e-149	524	-6.65358	7.44607e-05	0.00265071
comp296303_c0_seq5	ENSDARG00000070228	cyclin-dependent kinase 6	97.84	324	7	0	510	1481	1	324	0	632	-5.75918	0.00286389	0.0445236
comp18460_c0_seq2	ENSDARG00000070315	si:dkey-10p5.7	79.31	232	48	0	328	1023	1	232	2e-105	380	6.51476	0.00021796	0.0062159
comp23835_c0_seq1	ENSDARG00000070316	ras homolog gene family, member T1b	86.97	660	45	1	259	2115	1	660	0	1167	-6.14514	0.000726851	0.0157617
comp502298_c0_seq1	ENSDARG00000070352	homeo box C12a	95.99	274	11	0	90	911	1	274	2e-140	497	-2.31881	0.00160342	0.0300193
comp814044_c0_seq1	ENSDARG00000070353	homeo box C13a	99.32	294	2	0	942	61	13	306	3e-174	608	-2.67714	0.00128742	0.0257095
comp31759_c0_seq1	ENSDARG00000070420	cytochrome P450, family 24, subfamily A, polypeptide 1	87.38	507	64	1	182	1702	1	505	0	917	5.3391	9.83792e-10	2.66138e-07
comp17485_c0_seq2	ENSDARG00000070452	transmembrane protein 66	80.45	353	53	6	3062	2052	1	345	2e-148	525	-8.86467	5.06679e-10	1.64348e-07
comp75679_c0_seq2	ENSDARG00000070498	phytanoyl-CoA 2-hydroxylase interacting protein-like b	96.02	377	15	0	164	1294	1	377	0	717	-6.21133	0.000530405	0.0125856
comp218098_c0_seq1	ENSDARG00000070608	sphingomyelin phosphodiesterase 3, neutral	93.31	688	46	1	7884	5821	1	684	0	1303	-3.54078	0.000295197	0.00794712
comp124529_c0_seq2	ENSDARG00000070626	calcium channel, voltage-dependent, gamma subunit 8b	95.65	276	12	1	187	1014	150	422	3e-106	383	6.25487	0.000530405	0.0125856
comp12788_c0_seq3	ENSDARG00000070643	transmembrane protein 39A	84.44	482	73	3	302	1741	1	479	0	776	-6.91423	2.24824e-05	0.000974853
comp142242_c0_seq14	ENSDARG00000070653	FYVE, RhoGEF and PH domain containing 5	96.23	106	4	0	1	318	101	206	2e-53	204	6.05133	0.00140897	0.0267917
comp101565_c0_seq2	ENSDARG00000070668	CD4 molecule	59.27	329	126	9	1	963	154	474	6e-85	312	-8.26057	1.82837e-08	2.99437e-06
comp376564_c0_seq1	ENSDARG00000070681	family with sequence similarity 132, member A	94.34	318	17	1	876	1826	1	318	2e-153	540	-2.36291	0.000818947	0.0175614
comp146520_c0_seq2	ENSDARG00000070698	kelch repeat and BTB (POZ) domain containing 8	97	601	18	0	3983	2181	1	601	0	1213	9.16437	9.2478e-11	4.9833e-08
comp797872_c0_seq1	ENSDARG00000070757	si:ch211-155i14.1	48.67	415	206	6	1231	8	98	505	5e-110	395	-4.98195	3.08679e-05	0.00128589
comp29002_c0_seq15	ENSDARG00000070804	Rho GTPase activating protein 17b	79.16	739	142	7	2809	629	69	797	0	1039	-8.14678	3.63334e-08	5.26629e-06
comp140344_c0_seq2	ENSDARG00000070805	c-src tyrosine kinase	87.53	449	56	0	229	1575	1	449	0	819	-7.26526	4.27844e-06	0.000253891
comp110017_c0_seq4	ENSDARG00000070809	zinc finger protein 516	82.64	991	172	3	5214	2242	32	1018	0	1614	6.43322	0.000290613	0.00783952
comp419_c0_seq2	ENSDARG00000070835	troponin C type 2 (fast)	100	22	0	0	822	757	139	160	3e-06	50.1	-2.70108	0.000370071	0.00983993
comp348374_c0_seq1	ENSDARG00000070845	si:dkey-56d12.4	85.56	277	40	3	1114	284	117	388	1e-130	463	-3.00588	0.000639659	0.0149237
comp286335_c0_seq2	ENSDARG00000070903	met proto-oncogene (hepatocyte growth factor receptor)	94.08	1131	67	0	1	3393	252	1382	0	2137	-2.93928	0.000326221	0.00873657
comp230866_c0_seq1	ENSDARG00000070916	DnaJ (Hsp40) homolog, subfamily C, member 27	99.63	272	1	0	360	1175	1	272	6e-155	545	-5.84507	0.00199604	0.0351168
comp5966_c0_seq1	ENSDARG00000070956	trans-2,3-enoyl-CoA reductase a	91.91	309	25	0	1789	863	38	346	5e-175	612	2.4037	0.00050945	0.0125856
comp19417_c0_seq1	ENSDARG00000070981	ash1 (absent, small, or homeotic)-like (Drosophila)	86.5	2978	386	13	472	9357	1	2962	0	3589	-3.15176	1.6538e-05	0.000778207
comp84198_c0_seq3	ENSDARG00000070995	inositol polyphosphate-4-phosphatase, type Ib	94.61	612	30	2	1827	1	2	613	0	1108	-7.06503	1.16786e-05	0.00057804
comp28407_c0_seq2	ENSDARG00000071059	GTP binding protein 2	86.36	557	76	2	2173	503	34	587	0	925	2.63928	0.00261227	0.0442457
comp184122_c0_seq3	ENSDARG00000071062	Hermansky-Pudlak syndrome 5	88.28	1135	125	3	127	3507	1	1133	0	1838	7.38204	2.94065e-06	0.000185544
comp34187_c1_seq3	ENSDARG00000071086	G protein-coupled receptor 155b	78	200	44	1	77	676	575	748	6e-80	296	6.25487	0.000530405	0.0125856
comp102400_c0_seq2	ENSDARG00000071103	si:dkey-222p3.1	46.43	56	29	1	841	677	106	161	5e-06	49.3	-6.00289	0.00100641	0.0206153
comp18725_c1_seq1	ENSDARG00000071173	solute carrier family 12 (sodium/potassium/chloride transporters), member 10, tandem duplicate 2	79.8	1000	200	4	3498	505	1	998	0	1595	4.94968	1.47296e-08	2.50438e-06
comp135418_c0_seq2	ENSDARG00000071269	polymerase (RNA) III (DNA directed) polypeptide A	96.21	845	32	0	5	2539	498	1342	0	1587	3.58022	0.00102803	0.0210067
comp29233_c0_seq4	ENSDARG00000071279	si:dkey-4c23.5	68.02	419	127	7	2262	1027	1	417	5e-155	546	4.85561	7.1557e-07	5.91753e-05
comp92376_c1_seq1	ENSDARG00000071331	ryanodine receptor 3	83.9	528	85	1	1585	2	1468	1950	0	835	-7.54738	1.03208e-06	7.991e-05
comp95985_c0_seq3	ENSDARG00000071347	aftiphilin b	71.25	626	179	4	1969	95	1	615	0	711	7.14654	9.4751e-06	0.000482927
comp126686_c0_seq2	ENSDARG00000071406	ENTH domain containing 2	84.82	573	87	3	112	1830	1	564	0	838	8.19189	3.63334e-08	5.26629e-06
comp56126_c1_seq8	ENSDARG00000071506	mannoside acetylglucosaminyltransferase 5	95.15	742	36	0	5959	3734	1	742	0	1426	-6.00289	0.00100641	0.0206153
comp76960_c0_seq4	ENSDARG00000071511	PAP associated domain containing 4	78.07	424	89	2	203	1462	58	476	0	652	-6.7458	4.53239e-05	0.00175973
comp318783_c0_seq1	ENSDARG00000071549	extracellular matrix protein 2, female organ and adipocyte specific	88.47	477	55	1	2044	614	256	731	0	700	-2.73419	0.00018353	0.00549923
comp160285_c0_seq2	ENSDARG00000071562	mitochondrial tumor suppressor 1a	93.66	142	9	0	1302	877	971	1112	2e-64	244	-6.39341	0.00021796	0.0062159
comp24549_c0_seq3	ENSDARG00000071586	transforming growth factor, beta-induced	89.55	689	72	0	52	2118	2	690	0	1178	7.7281	4.65727e-07	4.13822e-05
comp53455_c0_seq2	ENSDARG00000071697	zgc:66433	65.25	1010	296	16	3421	557	14	998	0	957	-3.71353	4.49665e-05	0.00175973
comp1582_c0_seq1	ENSDARG00000071701	zgc:162941	78.38	185	40	0	55	609	1	185	1e-81	300	2.02614	0.00326199	0.0499113
comp81013_c0_seq2	ENSDARG00000071707	HEAT repeat containing 1	89.02	574	63	1	5	1726	1588	2159	0	913	2.5128	0.00191669	0.0351168
comp83200_c0_seq2	ENSDARG00000071881	ADP-ribosylation factor-like 9	79.18	245	51	1	1219	485	1	240	2e-92	338	6.05133	0.00140897	0.0267917
comp106003_c0_seq2	ENSDARG00000073684	quattro	72.22	2030	508	23	305	6226	1	1988	0	2592	-2.17228	0.00204627	0.0359625
comp671129_c0_seq1	ENSDARG00000073716	carboxypeptidase X (M14 family), member 1	81.5	254	47	1	3	764	4	249	9e-123	436	-2.60648	0.00254577	0.0432665
comp27921_c1_seq1	ENSDARG00000073756	solute carrier family 12, member 7a	86.82	1085	137	5	269	3505	13	1088	0	1792	-2.82853	0.000449148	0.0112656
comp56655_c0_seq10	ENSDARG00000073771	TBC1 domain family, member 12b	79.2	779	108	9	2915	741	1	771	0	1082	-5.66784	0.00286389	0.0445236
comp46348_c0_seq1	ENSDARG00000073834	minichromosome maintenance domain containing 2	83.33	48	8	0	942	1085	625	672	3e-16	84.3	-5.66784	0.00286389	0.0445236
comp25369_c0_seq2	ENSDARG00000073837	SUMO1/sentrin/SMT3 specific peptidase 2	81.94	598	99	2	148	1914	1	598	0	974	-2.72892	0.000564032	0.0133126
comp37643_c0_seq2	ENSDARG00000073845	zgc:110843	89.92	119	12	0	869	513	1	119	3e-59	226	-6.07577	0.000726851	0.0157617
comp107861_c0_seq2	ENSDARG00000073850	histone deacetylase 7	68.54	89	28	0	35	301	648	736	1e-27	120	-5.84507	0.00199604	0.0351168
comp684704_c0_seq1	ENSDARG00000073857	Kruppel-like factor 7a	83.49	212	35	1	233	868	1	200	3e-86	315	-5.66784	0.00286389	0.0445236
comp52821_c0_seq5	ENSDARG00000073902	protein tyrosine phosphatase, non-receptor type 9, b	89.2	750	79	4	92	2335	1	739	0	1211	3.58022	0.00102803	0.0210067
comp49962_c0_seq2	ENSDARG00000073911	transmembrane protein 255A	88.1	311	11	2	2466	1612	13	323	6e-114	410	4.81396	2.82471e-05	0.00117965
comp42093_c1_seq2	ENSDARG00000073931	family with sequence similarity 105, member B, a	64.57	889	313	13	507	3167	1	814	0	926	-6.21133	0.000530405	0.0125856
comp238803_c0_seq3	ENSDARG00000073974	collagen beta(1-O)galactosyltransferase 1	91.67	336	28	0	1008	1	8	343	0	657	-2.54382	0.00235169	0.0404057
comp342282_c1_seq3	ENSDARG00000074004	SH3 and cysteine rich domain	95.11	184	9	0	553	2	57	240	2e-89	325	-5.66784	0.00286389	0.0445236
comp5233_c0_seq9	ENSDARG00000074028	zinc finger, NFX1-type containing 1	82.19	1555	273	3	5769	1117	15	1560	0	2484	-2.64244	0.00128706	0.0257095
comp27879_c0_seq2	ENSDARG00000074040	EP400 N-terminal like	85.62	1634	190	11	234	5000	1	1608	0	2300	-6.65358	7.44607e-05	0.00265071
comp50079_c0_seq1	ENSDARG00000074041	ATP-binding cassette, sub-family A (ABC1), member 5	92.2	897	70	1	2859	5549	779	1673	0	1664	-2.24075	0.00151584	0.0285637
comp46418_c0_seq2	ENSDARG00000074121	dynamin binding protein	89.25	865	87	5	1846	4422	814	1673	0	1405	-7.23376	5.18875e-06	0.000299143
comp271046_c0_seq1	ENSDARG00000074126	tetratricopeptide repeat domain 39A	93.75	592	37	0	143	1918	1	592	0	1083	-2.47131	0.00190884	0.0350691
comp45211_c0_seq1	ENSDARG00000074129	ER degradation enhancer, mannosidase alpha-like 3	89.93	894	57	4	1205	3787	1	889	0	1455	3.73307	1.62017e-05	0.000762916
comp378888_c0_seq1	ENSDARG00000074132	secretory calcium-binding phosphoprotein 7	83.52	91	15	0	598	326	1	91	4e-25	112	-6.8509	7.52238e-10	2.16654e-07
comp18304_c0_seq2	ENSDARG00000074136	HECT and RLD domain containing E3 ubiquitin protein ligase 5	71.56	1002	275	6	181	3156	1	997	0	1387	2.51079	0.000818915	0.0175614
comp291066_c0_seq1	ENSDARG00000074137	C2 calcium-dependent domain containing 3	81.77	724	129	4	3233	1071	1105	1825	0	1134	7.42485	2.45054e-06	0.000162766
comp29580_c0_seq2	ENSDARG00000074149	inositol 1,4,5-trisphosphate receptor, type 1	69.56	2796	748	25	301	8379	1	2782	0	3637	-2.84648	0.000880555	0.0187322
comp121734_c0_seq2	ENSDARG00000074158	kinesin family member 16Ba	89.81	157	16	0	46	516	1155	1311	2e-75	279	6.51476	0.00021796	0.0062159
comp79_c1_seq1	ENSDARG00000074212	solute carrier family 5 (sodium/glucose cotransporter), member 10	91.89	74	6	0	146	367	191	264	4e-37	154	-8.77997	8.83477e-10	2.5014e-07
comp55084_c0_seq18	ENSDARG00000074258	GRAM domain containing 1B	91.38	673	57	1	3404	1389	76	748	0	1046	2.9559	0.00231637	0.0398398
comp57487_c0_seq13	ENSDARG00000074275	LIM and calponin homology domains 1a	96.77	31	1	0	2402	2310	289	319	3e-10	65.1	-5.84507	0.00199604	0.0351168
comp139501_c0_seq1	ENSDARG00000074314	tetratricopeptide repeat domain 37	90.65	1422	122	7	4234	2	1	1420	0	2556	-8.32177	1.31916e-08	2.28354e-06
comp17788_c0_seq2	ENSDARG00000074322	olfactomedin 4	82.47	462	81	1	1847	462	1	460	0	783	5.25735	3.18927e-07	3.07509e-05
comp50269_c0_seq3	ENSDARG00000074328	amyloid beta (A4) precursor protein-binding, family A, member 1b	82.2	983	165	12	3259	341	1	960	0	1451	3.05827	0.001642	0.0306728
comp1337515_c0_seq1	ENSDARG00000074369	Fras1 related extracellular matrix protein 2b	92.89	211	15	0	3	635	2200	2410	2e-113	405	-5.66784	0.00286389	0.0445236
comp8346_c0_seq5	ENSDARG00000074390	transmembrane protein 176l.4	60.87	253	96	4	962	213	1	247	5e-76	282	-6.55507	0.000125561	0.00404331
comp42968_c0_seq2	ENSDARG00000074401	glyceronephosphate O-acyltransferase	90.61	479	43	2	2371	941	193	671	0	857	8.06229	7.59584e-08	9.63086e-06
comp21811_c0_seq4	ENSDARG00000074413	myosin IXB	78.6	799	119	8	3922	1682	904	1697	0	1115	-5.48666	2.16178e-06	0.000148915
comp35547_c0_seq9	ENSDARG00000074481	unc-51-like kinase 1b (C. elegans)	93.08	1011	70	0	532	3564	1	1011	0	1483	9.17695	8.66618e-11	4.86609e-08
comp2358_c0_seq8	ENSDARG00000074488	cytokine receptor family member B13	47.19	320	154	8	2312	1398	74	383	2e-67	255	8.96122	3.22066e-10	1.157e-07
comp48847_c0_seq3	ENSDARG00000074490	cancer susceptibility candidate 4	96.25	80	3	0	1587	1348	416	495	1e-27	122	-6.27461	0.000390825	0.00995977
comp140478_c0_seq6	ENSDARG00000074512	si:ch211-233g6.2	50.5	202	92	4	923	342	239	438	4e-48	189	-7.16862	6.31674e-06	0.000347962
comp283039_c0_seq1	ENSDARG00000074591	ectodysplasin A	98.08	156	3	0	1580	1113	204	359	1e-84	311	2.47377	0.000601897	0.0141414
comp46570_c0_seq9	ENSDARG00000074611	WD repeat domain 37	98.99	494	5	0	275	1756	1	494	0	954	8.69002	1.7365e-09	4.29744e-07
comp172219_c0_seq1	ENSDARG00000074613	si:ch211-240l19.6	68.66	134	42	0	69	470	1	134	7e-52	201	-2.84384	0.00137813	0.0267917
comp90043_c0_seq3	ENSDARG00000074623	TBC1 domain family, member 31	75.71	70	17	1	120	329	994	1059	7e-20	94.7	6.15669	0.000726851	0.0157617
comp14360_c0_seq9	ENSDARG00000074705	myosin phosphatase Rho interacting protein	84.12	2028	313	10	1474	7530	460	2467	0	2798	7.62171	8.75702e-07	6.94935e-05
comp94540_c0_seq1	ENSDARG00000074727	DnaJ (Hsp40) homolog, subfamily C, member 10	93.31	792	53	1	2771	396	1	791	0	1528	-7.98592	8.63636e-08	1.05114e-05
comp54596_c0_seq14	ENSDARG00000074742	ELMO/CED-12 domain containing 3	87.14	412	53	2	767	2002	1	404	0	715	-8.59401	2.71466e-09	6.02627e-07
comp46125_c0_seq3	ENSDARG00000074747	bromodomain and WD repeat domain containing 1	69.33	887	255	9	3729	1120	1124	2008	0	890	6.15669	0.000726851	0.0157617
comp56911_c0_seq3	ENSDARG00000074807	transforming growth factor beta regulator 4	78.64	632	133	3	3054	1165	1	631	0	946	-7.44106	1.71836e-06	0.00012163
comp753735_c0_seq1	ENSDARG00000074815	matrix-remodelling associated 5a	87.31	394	50	0	1182	1	2027	2420	0	717	-3.56295	0.00117558	0.0236418
comp80410_c0_seq1	ENSDARG00000074842	sorting nexin 8a	88.24	476	56	0	58	1485	1	476	0	840	-6.07577	0.000726851	0.0157617
comp98548_c0_seq2	ENSDARG00000074843	si:dkey-11p10.8	93.88	294	18	0	2697	1816	1068	1361	4e-147	520	-5.84507	0.00199604	0.0351168
comp178067_c0_seq2	ENSDARG00000074909	ddb1 and cul4 associated factor 17	85.75	407	55	1	1976	765	1	407	0	704	-7.35584	2.94065e-06	0.000185544
comp67322_c0_seq3	ENSDARG00000074936	N-deacetylase/N-sulfotransferase (heparan glucosaminyl) 1	83.05	885	150	6	5105	2451	1	859	0	1338	-9.21853	5.9198e-11	3.84034e-08
comp71614_c0_seq1	ENSDARG00000074997	zgc:175222	84.76	1109	164	14	743	4054	1	1061	0	1506	5.30338	5.46493e-08	7.36519e-06
comp213956_c0_seq2	ENSDARG00000075034	ribonucleoprotein, PTB-binding 2	81.77	861	109	7	3593	1155	12	862	0	1256	-6.07577	0.000726851	0.0157617
comp38937_c0_seq1	ENSDARG00000075045	chemokine (C-X-C motif) ligand C1c	52.27	44	21	0	1815	1684	47	90	1e-10	47.8	2.1491	0.00232703	0.0400129
comp31740_c0_seq2	ENSDARG00000075123	TRAF-type zinc finger domain containing 1	80.65	336	60	2	1516	524	217	551	2e-131	467	-6.00289	0.00100641	0.0206153
comp34171_c0_seq9	ENSDARG00000075156	TBC1 domain family, member 4	87.28	1250	105	6	5390	1803	1	1246	0	2045	6.80139	5.79138e-05	0.00213916
comp132206_c0_seq3	ENSDARG00000075328	Rho GTPase activating protein 21a	83.99	1711	261	12	1	5094	269	1953	0	2516	6.15669	0.000726851	0.0157617
comp27271_c0_seq4	ENSDARG00000075332	si:ch211-119d14.3	47.65	149	77	1	130	573	1	149	1e-35	146	-4.24164	0.000921321	0.0195248
comp50568_c0_seq2	ENSDARG00000075369	NCK adaptor protein 1b	95.68	370	16	0	243	1352	1	370	0	733	-7.73906	3.44558e-07	3.24268e-05
comp37053_c0_seq6	ENSDARG00000075435	A kinase (PRKA) anchor protein 11	87.84	625	76	1	3345	1471	1176	1798	0	967	-6.39341	0.00021796	0.0062159
comp414005_c0_seq3	ENSDARG00000075436	synaptotagmin-like 2	88.69	451	49	1	1143	2489	1287	1737	0	697	5.93766	0.00199604	0.0351168
comp215981_c0_seq1	ENSDARG00000075455	SOGA family member 3b	94.67	488	26	0	1108	2571	285	772	0	709	6.05133	0.00140897	0.0267917
comp211881_c0_seq3	ENSDARG00000075468	von Willebrand factor A domain containing 1	81.62	506	91	2	317	1828	1	503	0	759	-5.66784	0.00286389	0.0445236
comp120003_c0_seq3	ENSDARG00000075504	wu:fi27d05	39.7	403	235	9	1187	3	197	563	9e-69	258	-6.00289	0.00100641	0.0206153
comp113788_c0_seq1	ENSDARG00000075539	syntaphilin b	83.33	300	49	2	3661	2765	401	699	7e-110	396	-5.66784	0.00286389	0.0445236
comp104382_c0_seq2	ENSDARG00000075565	leucine zipper, putative tumor suppressor 1	72.91	731	196	6	273	2459	1	627	0	872	-7.6464	6.35441e-07	5.28104e-05
comp26455_c0_seq13	ENSDARG00000075569	GC-rich promoter binding protein 1-like 1	96.12	464	17	2	1373	2761	1	463	0	834	-6.60517	9.63608e-05	0.00325847
comp376873_c0_seq1	ENSDARG00000075593	tripartite motif-containing 71	97.21	824	23	0	2730	259	1	824	0	1573	-6.44934	0.000164799	0.00497142
comp488862_c0_seq1	ENSDARG00000075624	BEN domain containing 5	26.36	387	261	11	1090	2	1	358	2e-24	111	-3.12831	0.001642	0.0306728
comp13339_c0_seq4	ENSDARG00000075627	abhydrolase domain containing 10b	72.26	292	74	2	1072	218	1	288	7e-118	421	6.25487	0.000530405	0.0125856
comp56713_c0_seq6	ENSDARG00000075657	synuclein, alpha interacting protein	62.54	331	83	6	1363	494	382	706	3e-97	353	2.99216	0.000422388	0.0106625
comp60178_c0_seq2	ENSDARG00000075706	myosin VIIA and Rab interacting protein	70.76	660	178	10	1938	4	36	613	0	770	-6.00289	0.00100641	0.0206153
comp56000_c0_seq4	ENSDARG00000075720	interleukin 2 receptor, beta	63	546	193	7	1836	226	1	541	0	643	-5.75918	0.00286389	0.0445236
comp25658_c0_seq1	ENSDARG00000075757	grass carp reovirus (GCRV)-induced gene 2e	80.95	63	12	0	3	191	397	459	6e-27	116	6.59193	0.000125561	0.00404331
comp15481_c0_seq1	ENSDARG00000075761	complement factor H	63.5	411	149	4	276	1505	1	408	4e-159	558	2.4065	0.0015291	0.0287569
comp20978_c0_seq4	ENSDARG00000075783	HMG box domain containing 4	59.63	218	88	2	28	681	429	624	8e-55	213	-6.00289	0.00100641	0.0206153
comp259178_c0_seq1	ENSDARG00000075792	IQ motif and Sec7 domain 3a	88.68	159	18	0	2	478	985	1143	9e-78	288	4.10587	0.000127312	0.00409377
comp61743_c0_seq1	ENSDARG00000075793	phosphatidylinositol-3,4,5-trisphosphate-dependent Rac exchange factor 1	90.98	244	22	0	734	3	1	244	2e-117	419	-5.75918	0.00286389	0.0445236
comp27921_c0_seq5	ENSDARG00000075815	solute carrier family 12 (potassium/chloride transporter), member 5a	95.07	689	34	0	1	2067	383	1071	0	1218	5.81427	0.00286389	0.0445236
comp33955_c0_seq2	ENSDARG00000075818	docking protein 2	84.07	546	87	0	2527	890	27	572	0	923	6.15669	0.000726851	0.0157617
comp161588_c0_seq2	ENSDARG00000075819	rho/rac guanine nucleotide exchange factor (GEF) 2	61.08	167	55	3	91	561	720	872	1e-46	184	5.81427	0.00286389	0.0445236
comp62041_c0_seq27	ENSDARG00000075824	si:ch211-79l20.4	92.31	819	63	0	314	2770	855	1673	0	1271	6.59193	0.000125561	0.00404331
comp149360_c0_seq1	ENSDARG00000075833	lymphatic vessel endothelial hyaluronan receptor 1	68.13	251	80	3	133	885	28	271	1e-78	290	3.04061	4.56166e-05	0.00177007
comp15845_c0_seq4	ENSDARG00000075936	SURP and G patch domain containing 1	71.43	77	22	0	546	316	183	259	2e-27	122	-3.51493	0.000341233	0.0090985
comp56307_c0_seq3	ENSDARG00000075954	serpin peptidase inhibitor, clade H (heat shock protein 47), member 1a	91.56	403	34	0	211	1419	1	403	0	692	-8.758	9.58988e-10	2.60482e-07
comp73407_c1_seq1	ENSDARG00000075962	vav 3 guanine nucleotide exchange factor b	90.27	822	80	2	107	2572	1	817	0	1471	-5.66784	0.00286389	0.0445236
comp309_c0_seq13	ENSDARG00000075963	major histocompatibility complex class I UBA	63.66	333	119	1	482	1474	16	348	1e-113	407	3.14196	3.20658e-05	0.00133329
comp41132_c0_seq2	ENSDARG00000075977	proline rich 5 (renal)	91.36	301	26	1	109	1011	157	453	7e-149	526	8.39934	1.06732e-08	1.96466e-06
comp165783_c0_seq2	ENSDARG00000075990	ArfGAP with coiled-coil, ankyrin repeat and PH domains 3a	95.27	465	22	0	1	1395	76	540	0	825	-6.9916	1.79859e-05	0.000808747
comp14972_c0_seq2	ENSDARG00000076011	protein phosphatase, Mg2+/Mn2+ dependent, 1K	89.16	323	35	0	3663	2695	36	358	1e-169	595	2.45247	0.00040074	0.0101775
comp30151_c0_seq1	ENSDARG00000076052	seizure related 6 homolog like 2	95.08	894	44	0	3137	456	1	894	0	1655	4.20287	2.65437e-05	0.00114318
comp100221_c0_seq3	ENSDARG00000076060	diaphanous homolog 2 (Drosophila)	97.55	490	12	0	356	1825	13	502	0	868	-5.84507	0.00199604	0.0351168
comp70169_c0_seq1	ENSDARG00000076075	myosin, heavy chain 7B, cardiac muscle, beta a	94.27	262	13	1	1	780	1022	1283	3e-96	350	-3.12823	3.71689e-05	0.00149704
comp6925_c0_seq2	ENSDARG00000076144	si:ch211-74m13.3	67.09	79	24	1	3	233	656	734	4e-18	87	-4.15497	0.00114105	0.0230833
comp507624_c0_seq2	ENSDARG00000076256	G protein-coupled receptor 171	86.87	297	39	0	1201	311	14	310	1e-147	521	-5.66784	0.00286389	0.0445236
comp82838_c0_seq9	ENSDARG00000076324	lemur tyrosine kinase 2	86.21	1472	199	13	6097	1694	1	1446	0	2185	-7.82613	2.22885e-07	2.27373e-05
comp67285_c0_seq6	ENSDARG00000076364	erythrocyte membrane protein band 4.1-like 1	45.59	329	123	8	2217	1399	552	877	2e-42	172	-7.20156	6.31674e-06	0.000347962
comp5032_c0_seq9	ENSDARG00000076393	transmembrane protein 65	89.29	168	18	0	1800	1297	35	202	2e-72	271	4.5533	9.63608e-05	0.00325847
comp244638_c0_seq1	ENSDARG00000076403	si:ch211-233g6.1	37.8	82	45	2	366	139	382	463	2e-10	62.4	-7.32627	2.94065e-06	0.000185544
comp44537_c1_seq7	ENSDARG00000076404	multiple C2 domains, transmembrane 1	95.08	711	35	0	2087	4219	16	726	0	1236	5.81427	0.00286389	0.0445236
comp4831_c0_seq1	ENSDARG00000076411	polymerase I and transcript release factor a	74.02	435	112	6	456	1757	1	414	3e-98	357	2.05706	0.00280561	0.0445236
comp7536_c0_seq3	ENSDARG00000076417	folliculin interacting protein 1	82.47	1124	195	11	126	3491	1	1077	0	1744	-6.78978	4.53239e-05	0.00175973
comp163036_c0_seq2	ENSDARG00000076473	tripartite motif containing 37	84.97	366	54	4	1311	217	598	957	2e-146	516	-6.44934	0.000164799	0.00497142
comp15993_c0_seq1	ENSDARG00000076534	si:ch211-14a17.10	62.1	1087	404	6	271	3507	1	1082	0	1060	2.2229	0.00160587	0.0300568
comp63580_c0_seq3	ENSDARG00000076542	pogo transposable element with ZNF domain b	74.89	876	166	14	185	2650	1	864	0	1196	7.85876	2.22885e-07	2.27373e-05
comp74050_c0_seq5	ENSDARG00000076560	amyloid beta (A4) precursor protein-binding, family B, member 1 (Fe65)	80.85	543	102	7	120	1742	1	532	0	792	6.51476	0.00021796	0.0062159
comp3668_c0_seq2	ENSDARG00000076564	heparan sulfate proteoglycan 2	85.63	1955	262	3	12	5819	1481	3397	0	3368	-10.3033	5.38474e-13	1.05824e-09
comp78197_c0_seq2	ENSDARG00000076591	synaptosomal-associated protein 91	84.32	829	120	4	4532	2076	1	824	0	1041	7.38204	2.94065e-06	0.000185544
comp52833_c0_seq2	ENSDARG00000076592	mannosidase, alpha, class 1B, member 1	87.87	569	69	1	1880	174	1	565	0	1016	-6.50317	0.000164799	0.00497142
comp62719_c0_seq2	ENSDARG00000076602	protease, serine, 16 (thymus)	90.2	459	43	1	117	1487	28	486	0	865	-6.27461	0.000390825	0.00995977
comp69687_c0_seq4	ENSDARG00000076624	protein tyrosine phosphatase, receptor type, b	77.03	1859	427	1	437	6013	1	1856	0	2882	-6.07577	0.000726851	0.0157617
comp172996_c0_seq5	ENSDARG00000076640	nuclear factor of activated T-cells, cytoplasmic, calcineurin-dependent 2	86.19	905	121	8	3834	1132	1	894	0	1434	-6.55507	0.000125561	0.00404331
comp55084_c0_seq2	ENSDARG00000076689	GRAM domain containing 1A	84.3	911	141	7	4427	1701	1	896	0	1048	3.92494	4.85126e-05	0.00187699
comp195891_c0_seq3	ENSDARG00000076730	synaptotagmin VIa	92.72	467	29	3	3962	2577	1	466	0	746	7.09445	1.44592e-05	0.000684729
comp13775_c0_seq2	ENSDARG00000076742	cytohesin 1a	99.75	399	1	0	239	1435	1	399	0	813	-7.76132	2.97358e-07	2.87959e-05
comp418294_c0_seq2	ENSDARG00000076766	zgc:163061	89.33	75	8	0	563	339	29	103	2e-24	109	6.05133	0.00140897	0.0267917
comp67744_c0_seq10	ENSDARG00000076791	cyclin-dependent kinase 13	77.45	275	60	4	1702	2520	417	683	5e-93	340	6.92584	2.82471e-05	0.00117965
comp61729_c0_seq2	ENSDARG00000076796	discs, large homolog 3 (Drosophila)	98.28	754	13	1	4517	2256	1	748	0	1377	5.81427	0.00286389	0.0445236
comp3992_c0_seq1	ENSDARG00000076833	ATPase, Na+/K+ transporting, beta 1b polypeptide	78.43	306	66	0	186	1103	9	314	9e-151	531	3.18942	9.50193e-06	0.000483925
comp80426_c0_seq1	ENSDARG00000076838	apolipoprotein M	63.87	191	69	0	717	145	1	191	9e-72	267	2.85679	0.000182322	0.0054655
comp1381339_c0_seq1	ENSDARG00000076844	zgc:162150	86.09	151	19	1	456	10	325	475	4e-48	187	-6.00289	0.00100641	0.0206153
comp64448_c0_seq2	ENSDARG00000076847	trinucleotide repeat containing 6C	88.31	958	108	4	2966	105	353	1308	0	1342	-9.02048	1.94579e-10	8.12597e-08
comp21133_c0_seq1	ENSDARG00000076848	lectin, galactoside-binding, soluble, 3 binding protein	75.95	578	139	2	1861	128	2	561	0	907	-2.92701	0.000227239	0.00646399
comp85156_c0_seq2	ENSDARG00000076867	MKL/myocardin-like 2	83.23	948	152	11	4630	1808	1	926	0	1339	-7.69347	4.65727e-07	4.13822e-05
comp52534_c0_seq8	ENSDARG00000076870	piezo-type mechanosensitive ion channel component 1	89.44	1392	145	2	550	4719	1	1391	0	2370	-8.92509	3.4684e-10	1.22622e-07
comp53295_c0_seq8	ENSDARG00000076924	amyotrophic lateral sclerosis 2b (juvenile)	90.4	1688	159	4	6877	1823	1	1681	0	2882	-8.40897	7.83154e-09	1.49087e-06
comp15854_c0_seq3	ENSDARG00000076968	UBA-like domain containing 2	80.68	176	34	1	144	671	1	172	6e-60	231	-8.32177	1.31916e-08	2.28354e-06
comp65005_c0_seq22	ENSDARG00000076969	finTRIM family, member 22	38.1	84	50	3	233	478	13	91	1e-09	62.8	-7.02879	1.44592e-05	0.000684729
comp234093_c0_seq1	ENSDARG00000077010	eukaryotic translation initiation factor 2 alpha kinase 4	82.69	416	70	3	1485	2726	1	407	0	635	-7.67013	5.43348e-07	4.6907e-05
comp295559_c0_seq2	ENSDARG00000077011	UHRF1 binding protein 1	74.05	898	221	12	3526	869	451	1335	0	1131	6.15669	0.000726851	0.0157617
comp140154_c0_seq3	ENSDARG00000077039	endothelial cell adhesion molecule a	83.33	234	37	2	305	1000	196	428	1e-97	354	-5.75918	0.00286389	0.0445236
comp21329_c0_seq2	ENSDARG00000077052	trinucleotide repeat containing 18	88.55	2942	323	13	308	9091	1	2925	0	4069	-2.62677	0.000666394	0.0155095
comp48156_c1_seq10	ENSDARG00000077053	protein tyrosine phosphatase, receptor type, f polypeptide (PTPRF), interacting protein (liprin), alpha 3	98.4	1063	17	0	1420	4608	1	1063	0	1733	5.93766	0.00199604	0.0351168
comp146453_c0_seq1	ENSDARG00000077061	prostaglandin E receptor 1b (subtype EP1)	69.13	392	98	4	100	1206	1	389	4e-136	483	2.57777	0.000916513	0.0194599
comp3996_c2_seq5	ENSDARG00000077075	Fas-activated serine/threonine kinase	95.05	202	9	1	1665	1063	713	914	6e-99	360	-9.25036	4.6277e-11	3.25493e-08
comp53891_c0_seq6	ENSDARG00000077081	solute carrier family 38, member 10	71.51	730	192	9	4445	2304	165	866	0	750	-4.7514	5.63816e-07	4.8486e-05
comp47402_c0_seq1	ENSDARG00000077082	angiotensin II receptor-associated protein	73.1	171	45	1	142	651	1	171	2e-68	257	2.85031	0.000405476	0.0102822
comp129053_c0_seq10	ENSDARG00000077092	ELK4, ETS-domain protein	80.94	446	77	6	3468	2155	1	442	5e-157	553	-7.20156	6.31674e-06	0.000347962
comp12881_c0_seq4	ENSDARG00000077095	homeodomain interacting protein kinase 1	84.62	117	15	2	1407	1066	1025	1139	2e-35	148	-7.69347	4.65727e-07	4.13822e-05
comp745441_c0_seq1	ENSDARG00000077096	fibronectin type III domain containing 7	65.79	611	205	3	1961	141	12	618	0	776	-4.59722	3.14059e-07	3.03253e-05
comp76444_c0_seq2	ENSDARG00000077101	zinc finger and BTB domain containing 10	93.3	582	37	3	684	2423	1	580	0	962	7.82719	2.97358e-07	2.87959e-05
comp6017_c0_seq2	ENSDARG00000077119	carbohydrate kinase domain containing	92.98	627	44	1	827	2707	1	625	0	1091	-4.54408	0.000230561	0.00654454
comp217114_c0_seq1	ENSDARG00000077169	wu:fj08f03	89.29	803	86	1	73	2481	30	831	0	1360	-2.38683	0.00251045	0.0427923
comp88666_c0_seq1	ENSDARG00000077226	SWI/SNF related, matrix associated, actin dependent regulator of chromatin, subfamily a, member 4	88.27	196	19	2	331	906	1297	1490	3e-103	278	6.73489	7.44607e-05	0.00265071
comp91801_c0_seq1	ENSDARG00000077239	si:ch211-165i18.2	47.16	229	82	4	570	1	1	228	5e-51	197	-3.66908	0.000681598	0.0157617
comp19971_c1_seq1	ENSDARG00000077243	ATP-binding cassette, sub-family C (CFTR/MRP), member 3	91.79	414	34	0	4	1245	350	763	0	731	-6.9916	1.79859e-05	0.000808747
comp38130_c0_seq8	ENSDARG00000077269	SH3-domain GRB2-like (endophilin) interacting protein 1	72.7	315	86	2	1506	2450	339	641	4e-131	467	-6.33523	0.000290613	0.00783952
comp94339_c0_seq1	ENSDARG00000077308	G protein-coupled receptor 84	83.97	418	66	4	82	1332	1	410	0	636	2.19422	0.00221491	0.0385713
comp64806_c0_seq1	ENSDARG00000077337	si:ch211-171h4.5	76.4	89	21	0	648	382	256	344	2e-32	137	3.028	0.00254733	0.0432665
comp71213_c0_seq5	ENSDARG00000077368	solute carrier family 30 (zinc transporter), member 6	81.29	139	24	2	2272	1862	1	139	9e-60	229	7.54616	1.21973e-06	9.12665e-05
comp112334_c0_seq2	ENSDARG00000077405	si:ch211-116m6.3	83.72	129	17	1	1105	1479	1392	1520	4e-53	207	7.9199	1.6842e-07	1.82393e-05
comp48240_c0_seq17	ENSDARG00000077410	myosin IXb	74.33	713	183	1	339	2477	1	711	0	1058	-2.38212	0.00126254	0.0252655
comp152013_c0_seq2	ENSDARG00000077469	polymerase (RNA) I polypeptide B	93.35	496	33	0	36	1523	637	1132	0	941	6.08001	3.63334e-08	5.26629e-06
comp53206_c0_seq3	ENSDARG00000077477	apoptosis-associated tyrosine kinase b	84.74	1514	228	6	6498	1966	146	1639	0	2354	3.66607	2.22449e-06	0.00015292
comp130687_c0_seq1	ENSDARG00000077492	ATPase, aminophospholipid transporter-like, class I, type 8A, member 2	69.48	1032	295	4	4112	7147	10	1041	0	1471	9.16437	9.2478e-11	4.9833e-08
comp67526_c0_seq3	ENSDARG00000077506	tight junction protein 1a	87.52	1522	155	10	757	5217	1	1491	0	2377	-9.35655	2.39656e-10	9.46219e-08
comp24212_c1_seq11	ENSDARG00000077530	AT hook containing transcription factor 1	75	160	40	2	1	480	2371	2527	8e-42	166	7.04041	1.79859e-05	0.000808747
comp362506_c0_seq1	ENSDARG00000077572	si:ch211-193k19.2	48.4	407	209	5	1300	83	128	525	9e-99	358	-3.76458	3.27475e-05	0.00135995
comp35900_c0_seq1	ENSDARG00000077582	ankyrin 3b	81.87	2388	413	14	3	7106	1436	3778	0	3411	-7.23376	5.18875e-06	0.000299143
comp56310_c0_seq2	ENSDARG00000077605	ferric-chelate reductase 1	75.78	611	147	5	3122	1293	1	597	0	917	6.51476	0.00021796	0.0062159
comp103366_c0_seq6	ENSDARG00000077686	AP2 associated kinase 1	81.96	765	132	7	3015	739	303	1055	0	785	-2.83474	0.00248498	0.0424014
comp71334_c0_seq1	ENSDARG00000077703	euchromatic histone-lysine N-methyltransferase 2	77.12	1215	238	14	24	3548	1	1167	0	1664	8.63638	2.4786e-09	5.57635e-07
comp45345_c0_seq11	ENSDARG00000077709	IQ motif and Sec7 domain 2	93.12	407	23	3	3903	2698	871	1276	2e-85	315	6.25487	0.000530405	0.0125856
comp30299_c0_seq5	ENSDARG00000077722	protein phosphatase 2, regulatory subunit B'', alpha	85.69	489	70	0	1768	302	1	489	0	766	-5.66784	0.00286389	0.0445236
comp47245_c0_seq3	ENSDARG00000077737	splA/ryanodine receptor domain and SOCS box containing 3a	98.04	358	7	0	193	1266	1	358	7e-173	605	-6.7458	4.53239e-05	0.00175973
comp84276_c0_seq6	ENSDARG00000077762	SLC2A4 regulator	82.58	488	48	3	2748	1396	1	486	0	651	-2.60788	0.000452467	0.0113404
comp82894_c0_seq1	ENSDARG00000077764	fatty acid amide hydrolase	79.32	590	122	0	2270	501	1	590	0	916	2.16588	0.00187454	0.0344675
comp219106_c0_seq1	ENSDARG00000077788	Rho guanine nucleotide exchange factor (GEF) 10	92.72	1003	63	3	4886	1908	238	1237	0	1761	-2.16822	0.00197356	0.0351168
comp542520_c0_seq1	ENSDARG00000077845	si:ch211-67f13.7	51.97	152	73	2	749	1204	361	510	2e-65	129	-7.13491	7.72046e-06	0.000407805
comp927400_c0_seq1	ENSDARG00000077858	agouti signaling protein	80.8	125	24	0	76	450	1	125	4e-31	132	3.19872	0.000499278	0.0124204
comp144420_c0_seq5	ENSDARG00000077864	RAS guanyl releasing protein 3 (calcium and DAG-regulated)	94.36	195	10	2	2216	1635	515	708	3e-102	370	-6.87393	2.82471e-05	0.00117965
comp1838_c0_seq4	ENSDARG00000077871	si:ch211-87l2.1	58.3	223	79	5	2401	1775	271	483	2e-57	221	5.31297	2.45054e-06	0.000162766
comp101322_c0_seq2	ENSDARG00000077897	zinc finger protein 296	81.82	638	114	5	163	2070	1	633	0	909	-7.38481	2.45054e-06	0.000162766
comp45113_c0_seq1	ENSDARG00000077901	HECT and RLD domain containing E3 ubiquitin protein ligase family member 1	97.61	1338	32	0	253	4266	1	1338	0	2398	-4.95655	3.59785e-05	0.00145172
comp52161_c0_seq1	ENSDARG00000077907	si:dkey-183p4.10	49	896	423	28	2594	9	111	933	1e-151	535	-5.75918	0.00286389	0.0445236
comp68060_c0_seq1	ENSDARG00000078008	autophagy related 7	83.76	702	110	5	473	2566	7	695	0	1157	-7.38481	2.45054e-06	0.000162766
comp83569_c0_seq27	ENSDARG00000078011	neuron navigator 1	85.43	1489	217	10	6348	1882	718	2168	0	2201	-4.3234	0.000608346	0.0142678
comp89358_c0_seq8	ENSDARG00000078022	FYVE and coiled-coil domain containing 1	79.15	1204	246	7	144	3740	2	1184	0	1657	-6.00289	0.00100641	0.0206153
comp4421_c0_seq11	ENSDARG00000078058	DIP2 disco-interacting protein 2 homolog A	87	1362	175	1	6775	2696	217	1578	0	2405	-7.13491	7.72046e-06	0.000407805
comp44716_c0_seq4	ENSDARG00000078083	armadillo repeat containing 5	74.44	399	97	4	2367	1186	2	349	8e-144	509	7.19682	7.72046e-06	0.000407805
comp38739_c0_seq2	ENSDARG00000078105	DEP domain containing 5	94.51	1057	54	3	3480	322	1	1052	0	1955	-7.26526	4.27844e-06	0.000253891
comp63588_c2_seq6	ENSDARG00000078106	oculocerebrorenal syndrome of Lowe	85.39	965	122	6	5113	2276	1	952	0	1554	7.09445	1.44592e-05	0.000684729
comp49727_c0_seq2	ENSDARG00000078138	si:ch211-202h22.8	71.29	101	29	2	261	563	42	137	7e-37	152	4.48004	0.000797167	0.0171438
comp19849_c0_seq3	ENSDARG00000078145	si:ch211-218g4.2	87.97	1072	129	4	5045	1830	1	1060	0	1695	6.98426	2.24824e-05	0.000974853
comp97673_c0_seq3	ENSDARG00000078188	family with sequence similarity 160, member A2	93	1129	79	2	5572	2186	1	1124	0	1855	-8.49119	4.77124e-09	9.63171e-07
comp22359_c0_seq7	ENSDARG00000078215	zinc finger, FYVE domain containing 20	74.86	740	162	11	4247	2100	2	719	0	937	-7.13491	7.72046e-06	0.000407805
comp170131_c0_seq1	ENSDARG00000078222	apoptosis-associated tyrosine kinase a	79.84	129	26	0	2	388	1472	1600	2e-53	209	6.25487	0.000530405	0.0125856
comp373001_c0_seq1	ENSDARG00000078250	zgc:194398	40.88	181	68	3	903	1328	55	235	2e-13	75.1	-2.3133	0.00238567	0.0408949
comp84058_c0_seq2	ENSDARG00000078270	microtubule associated serine/threonine kinase family member 4	83.96	1365	212	9	7525	3452	1	1327	0	1871	7.19682	7.72046e-06	0.000407805
comp79322_c0_seq2	ENSDARG00000078326	Rho GTPase activating protein 10	93.33	765	51	1	3038	744	1	764	0	1346	-8.22896	2.28675e-08	3.59525e-06
comp116119_c0_seq2	ENSDARG00000078327	si:ch73-212j7.1	82.46	1528	260	13	4593	34	1	1510	0	2096	-6.07577	0.000726851	0.0157617
comp51077_c0_seq10	ENSDARG00000078348	transcription factor 20	76.54	2366	528	24	546	7562	1	2336	0	3062	7.2924	5.18875e-06	0.000299143
comp38683_c0_seq1	ENSDARG00000078355	zinc finger CCCH-type containing 4	81.87	761	132	6	2065	4329	584	1340	0	742	-9.70556	2.61329e-11	2.2976e-08
comp33519_c0_seq11	ENSDARG00000078381	thyroid hormone receptor interactor 11	87.67	1962	235	4	461	6325	26	1984	0	2973	-8.11255	4.61803e-08	6.41523e-06
comp300747_c0_seq4	ENSDARG00000078392	chondroitin polymerizing factor a	93.23	768	51	1	136	2436	1	768	0	1422	-7.98592	8.63636e-08	1.05114e-05
comp81631_c0_seq4	ENSDARG00000078401	La ribonucleoprotein domain family, member 4Aa	94.33	353	20	0	1059	1	1	353	1e-172	603	6.25487	0.000530405	0.0125856
comp27588_c0_seq1	ENSDARG00000078429	vitellogenin 4	85.57	1053	151	1	39	3194	15	1067	0	1683	5.99454	2.66066e-13	5.92608e-10
comp40495_c0_seq1	ENSDARG00000078441	diphosphoinositol pentakisphosphate kinase 2	87.92	944	107	7	2	2812	348	1240	0	1531	-7.52153	1.21973e-06	9.12665e-05
comp423289_c0_seq1	ENSDARG00000078499	si:ch211-212k5.3	50.86	464	222	6	10	1383	12	462	3e-130	463	2.9502	0.000248171	0.00700867
comp78330_c0_seq1	ENSDARG00000078502	si:ch211-150o23.3	42.19	64	34	1	25	207	254	317	5e-08	56.6	-6.44934	0.000164799	0.00497142
comp135139_c0_seq1	ENSDARG00000078508	si:dkey-266m15.6	55.13	838	290	16	2262	7	17	842	0	864	3.56166	5.28755e-05	0.00203871
comp52418_c0_seq1	ENSDARG00000078514	coiled-coil domain containing 50	87.76	147	17	1	5896	5459	1	147	5e-45	182	-8.04156	6.69157e-08	8.76714e-06
comp466085_c0_seq1	ENSDARG00000078522	si:ch211-80h18.1	76.64	304	60	4	1267	2145	69	359	2e-110	397	-7.46838	1.4456e-06	0.000105222
comp54683_c0_seq1	ENSDARG00000078547	si:ch211-264f5.2	63.82	398	141	5	2477	1293	21	409	1e-118	425	3.58019	1.01278e-05	0.00051384
comp117663_c0_seq3	ENSDARG00000078561	leucine-rich repeats and immunoglobulin-like domains 2	78.57	154	28	2	121	567	895	1044	6e-64	244	7.76189	4.00132e-07	3.66252e-05
comp28804_c0_seq27	ENSDARG00000078576	SET domain containing 5	80.72	249	47	3	1	744	1144	1380	2e-74	276	-6.00289	0.00100641	0.0206153
comp32465_c0_seq4	ENSDARG00000078722	CAP-GLY domain containing linker protein 1a	87.32	205	25	1	2	613	232	436	8e-103	372	3.04634	0.000164134	0.00497142
comp55618_c1_seq2	ENSDARG00000078731	upregulator of cell proliferation	80.4	1515	297	2	6408	1864	1	1509	0	2400	8.28779	2.04348e-08	3.27441e-06
comp89534_c0_seq1	ENSDARG00000078751	tripeptidyl peptidase II	90.89	1263	115	0	77	3865	1	1263	0	2323	-8.18022	3.22964e-08	4.79558e-06
comp40922_c0_seq2	ENSDARG00000078752	si:ch1073-280h16.1	88.38	551	62	2	905	2551	354	904	0	779	2.26107	0.00291055	0.0451509
comp207232_c0_seq1	ENSDARG00000078755	lipid phosphate phosphatase-related protein type 4b	89.64	753	71	4	4035	1798	1	746	0	1214	-2.76117	0.0030926	0.0475592
comp162198_c0_seq1	ENSDARG00000078759	DNA replication helicase 2 homolog (yeast)	89.25	623	67	0	61	1929	320	942	0	1141	-7.80485	2.57175e-07	2.5802e-05
comp79566_c0_seq1	ENSDARG00000078770	si:ch73-21k16.5	80.34	529	104	1	678	2264	134	659	0	796	8.48275	6.40436e-09	1.25494e-06
comp6717_c0_seq4	ENSDARG00000078802	ring finger protein 111	88.97	698	76	4	49	2139	280	958	0	816	7.2924	5.18875e-06	0.000299143
comp90767_c0_seq1	ENSDARG00000078815	G protein-coupled receptor kinase 5 like	94.12	68	4	0	2	205	508	575	4e-34	142	-6.9916	1.79859e-05	0.000808747
comp30208_c0_seq6	ENSDARG00000078842	tensin 1	82.26	857	147	7	4875	2320	836	1677	0	1341	-7.88814	1.6842e-07	1.82393e-05
comp79757_c0_seq4	ENSDARG00000078850	pleckstrin homology domain containing, family M (with RUN domain) member 2	85.86	1011	139	6	3912	892	1	994	0	1630	7.88965	1.93558e-07	2.04318e-05
comp454835_c0_seq1	ENSDARG00000078853	Rho guanine nucleotide exchange factor (GEF) 19	97	466	14	0	23	1420	454	919	0	867	-2.44282	0.00205986	0.0361555
comp39025_c0_seq8	ENSDARG00000078872	trafficking protein, kinesin binding 2	88.03	986	118	4	238	3195	1	974	0	1336	7.19682	7.72046e-06	0.000407805
comp916870_c0_seq1	ENSDARG00000078878	methyltransferase like 21C	65.67	568	153	8	1769	192	294	856	0	660	3.98984	5.39512e-06	0.000309705
comp123931_c0_seq2	ENSDARG00000078882	solute carrier family 22, member 31	90.98	610	55	0	2638	809	1	610	0	1025	6.66518	9.63608e-05	0.00325847
comp26963_c1_seq1	ENSDARG00000078890	WD repeat and FYVE domain containing 3	96.38	3535	100	3	210	10730	1	3522	0	6470	8.03492	8.63636e-08	1.05114e-05
comp1023227_c0_seq1	ENSDARG00000078899	collagen, type XXII, alpha 1	96.36	55	2	0	2	166	1580	1634	3e-12	68.2	-5.66784	0.00286389	0.0445236
comp15391_c0_seq2	ENSDARG00000078929	abhydrolase domain containing 16A	96.88	256	8	0	1072	305	288	543	4e-147	518	5.08493	7.72046e-06	0.000407805
comp1694_c0_seq2	ENSDARG00000078945	muscle-specific beta 1 integrin binding protein	90.55	201	19	0	158	760	1	201	1e-110	397	2.12047	0.00220976	0.0385017
comp245842_c0_seq1	ENSDARG00000078947	serologically defined colon cancer antigen 8	87.21	555	71	2	1684	20	14	566	0	754	-6.07577	0.000726851	0.0157617
comp36257_c0_seq2	ENSDARG00000078969	strawberry notch homolog 1 (Drosophila)	81.22	197	37	2	360	950	1	194	3e-75	279	-7.1004	9.4751e-06	0.000482927
comp57618_c0_seq4	ENSDARG00000078970	interleukin 7 receptor	74.66	146	34	2	1111	683	233	372	6e-46	182	6.25487	0.000530405	0.0125856
comp15626_c1_seq4	ENSDARG00000078973	uridine-cytidine kinase 1-like 1b	95.96	520	21	0	2816	1257	1	520	0	961	2.21753	0.00169673	0.0316069
comp77255_c0_seq7	ENSDARG00000079000	tumor protein p53 binding protein 1	87.59	266	33	1	419	1216	1445	1709	6e-138	488	-5.92614	0.00140897	0.0267917
comp58580_c0_seq1	ENSDARG00000079060	LIM and calponin homology domains 1b	72.02	604	101	8	5	1612	145	745	0	716	-2.06854	0.00295404	0.045776
comp171525_c0_seq8	ENSDARG00000079089	F-box and WD repeat domain containing 8	84.35	147	15	1	1077	1493	481	627	1e-122	263	-5.75918	0.00286389	0.0445236
comp47635_c0_seq1	ENSDARG00000079116	sorting nexin 1b	94.65	411	22	1	5529	4297	1	409	0	731	-7.59774	7.45e-07	6.07075e-05
comp105169_c0_seq3	ENSDARG00000079144	BCL2-like 11	81.66	169	30	3	324	827	1	166	9e-46	182	-6.14514	0.000726851	0.0157617
comp161023_c0_seq3	ENSDARG00000079148	NCK-associated protein 5-like	91.33	1488	128	4	190	4650	1	1480	0	2564	6.51476	0.00021796	0.0062159
comp45177_c0_seq2	ENSDARG00000079170	zgc:162154	67.48	369	119	4	386	1489	1	361	2e-137	487	-6.65358	7.44607e-05	0.00265071
comp366066_c0_seq1	ENSDARG00000079227	pleckstrin homology domain containing, family S member 1	48.97	145	74	2	435	1	70	209	6e-29	123	-6.07577	0.000726851	0.0157617
comp58691_c0_seq6	ENSDARG00000079261	TAO kinase 2b	70.26	501	142	5	3393	1912	739	1182	1e-104	379	7.09445	1.44592e-05	0.000684729
comp89407_c0_seq16	ENSDARG00000079276	ubiquitin-conjugating enzyme E2Q family-like 1	96.06	279	11	0	264	1100	1	279	4e-156	550	5.93766	0.00199604	0.0351168
comp24711_c0_seq3	ENSDARG00000079313	proline, glutamate and leucine rich protein 1	83.47	871	143	7	106	2715	1	815	0	1211	6.73489	7.44607e-05	0.00265071
comp72740_c0_seq10	ENSDARG00000079326	calcineurin binding protein 1	85.54	249	36	1	194	940	2040	2284	9e-98	355	-5.92614	0.00140897	0.0267917
comp498280_c0_seq1	ENSDARG00000079349	E2F transcription factor 1	88.28	435	49	3	1485	187	1	433	0	672	-6.14514	0.000726851	0.0157617
comp81855_c0_seq1	ENSDARG00000079372	si:ch211-264f5.6	65.06	541	185	3	3006	1396	1	540	0	652	-2.31784	0.00101378	0.0207473
comp78501_c0_seq1	ENSDARG00000079374	tight junction protein 1	90.65	1498	130	7	1155	5618	209	1689	0	2438	5.93766	0.00199604	0.0351168
comp135129_c0_seq2	ENSDARG00000079399	coagulation factor II (thrombin) receptor-like 3	76.03	363	84	2	298	1377	1	363	1e-103	375	-5.84507	0.00199604	0.0351168
comp9268_c0_seq3	ENSDARG00000079451	phosphoinositide-3-kinase, regulatory subunit 5	89.23	455	48	2	4	1365	415	865	0	768	6.05133	0.00140897	0.0267917
comp174080_c0_seq1	ENSDARG00000079453	ATPase, aminophospholipid transporter, class I, type 8B, member 2	88.14	1164	138	1	5149	1658	7	1155	0	1994	-7.88814	1.6842e-07	1.82393e-05
comp93683_c0_seq2	ENSDARG00000079512	family with sequence similarity 193, member B	82.52	961	166	9	155	3031	1	922	0	1341	-5.75918	0.00286389	0.0445236
comp22251_c0_seq1	ENSDARG00000079515	pentraxin 3, long b	81.74	449	82	2	1800	454	1	440	0	655	-6.33523	0.000290613	0.00783952
comp389353_c0_seq2	ENSDARG00000079555	coiled-coil domain containing 85C, b	90.73	399	37	0	2626	1430	1	399	0	640	-7.88814	1.6842e-07	1.82393e-05
comp70270_c0_seq4	ENSDARG00000079610	A kinase (PRKA) anchor protein (yotiao) 9	42.86	1836	871	40	5486	513	484	2229	0	981	-5.43242	3.08876e-06	0.000194339
comp20992_c3_seq6	ENSDARG00000079634	filamin A interacting protein 1b	85.81	155	22	0	103	567	11	165	4e-71	264	-6.39341	0.00021796	0.0062159
comp59660_c0_seq15	ENSDARG00000079637	alpha-kinase 2	76.27	1121	240	12	4419	1135	850	1960	0	1427	6.25487	0.000530405	0.0125856
comp41409_c0_seq3	ENSDARG00000079639	proline-rich coiled-coil 2B	79.72	424	65	8	289	1497	1	407	8e-145	513	-7.06503	1.16786e-05	0.00057804
comp14799_c1_seq8	ENSDARG00000079688	trinucleotide repeat containing 6A	95.33	107	5	0	290	610	1	107	9e-47	184	-6.07577	0.000726851	0.0157617
comp91128_c0_seq1	ENSDARG00000079731	kinesin family member 13Ba	74.18	1576	365	11	1271	5872	1	1552	0	2068	-2.95754	0.000188859	0.00565384
comp101570_c0_seq1	ENSDARG00000079752	collagen, type VI, alpha 6	77.04	2539	575	4	154	7746	2	2539	0	3609	-2.5923	0.000214037	0.0062159
comp84801_c0_seq12	ENSDARG00000079755	wu:fy63c09	52.81	445	186	13	1549	287	9	387	1e-66	252	-8.84396	5.92055e-10	1.8147e-07
comp370055_c0_seq1	ENSDARG00000079782	ventricular myosin heavy chain-like	96.58	526	18	0	2	1579	831	1356	0	758	2.35618	0.000845432	0.0181061
comp61455_c0_seq5	ENSDARG00000079812	zinc finger, MIZ-type containing 2	88.6	816	91	7	461	2902	1	798	0	1266	2.65453	0.000640652	0.0149416
comp45958_c0_seq9	ENSDARG00000079840	potassium large conductance calcium-activated channel, subfamily M, alpha member 1a	95.29	510	24	0	5183	3654	667	1176	0	882	-6.83247	3.56805e-05	0.00144144
comp135788_c0_seq1	ENSDARG00000079891	DnaJ (Hsp40) homolog, subfamily C, member 6	96.61	413	14	0	340	1578	8	420	0	837	-6.07577	0.000726851	0.0157617
comp84120_c0_seq2	ENSDARG00000079967	protein kinase D3	97.72	878	20	0	3747	1114	14	891	0	1663	-2.76352	0.00021207	0.0062159
comp85728_c0_seq1	ENSDARG00000079985	nuclear receptor interacting protein 2	81.33	166	30	2	77	571	135	296	1e-69	262	-6.78978	4.53239e-05	0.00175973
comp80519_c0_seq1	ENSDARG00000080006	transmembrane protein 41B	96.45	282	10	0	149	994	1	282	2e-150	530	-6.7458	4.53239e-05	0.00175973
comp151891_c0_seq3	ENSDARG00000086112	cytoskeleton associated protein 2	67.62	386	117	6	130	1263	87	467	1e-133	473	5.81427	0.00286389	0.0445236
comp23440_c0_seq4	ENSDARG00000086173	v-rel reticuloendotheliosis viral oncogene homolog B	77.97	522	114	5	419	1981	3	516	0	815	-6.7458	4.53239e-05	0.00175973
comp92665_c0_seq4	ENSDARG00000086269	N-deacetylase/N-sulfotransferase (heparan glucosaminyl) 2a	93.68	886	51	2	2645	3	1	886	0	1672	-7.80485	2.57175e-07	2.5802e-05
comp467950_c0_seq1	ENSDARG00000086272	si:dkey-4p15.5	78.65	342	73	2	123	1148	30	369	1e-150	530	-3.99138	1.25392e-06	9.35106e-05
comp11119_c0_seq3	ENSDARG00000086332	brain protein I3	91.6	131	11	1	1631	1239	1	130	5e-44	177	-7.67013	5.43348e-07	4.6907e-05
comp2918_c0_seq2	ENSDARG00000086374	ISG15 ubiquitin-like modifier	78.98	157	32	1	762	295	1	157	3e-63	239	2.45993	0.00047983	0.0119992
comp208686_c0_seq3	ENSDARG00000086375	diacylglycerol kinase, theta 110kDa	77.74	283	61	2	998	1840	1	281	4e-125	447	-6.70043	5.79138e-05	0.00213916
comp119507_c1_seq1	ENSDARG00000086385	leucine-rich repeats and calponin homology (CH) domain containing 4	69.49	59	18	1	1592	1416	534	591	1e-13	75.9	-6.14514	0.000726851	0.0157617
comp87056_c0_seq2	ENSDARG00000086416	mediator complex subunit 11	82.31	147	26	1	38	478	8	147	8e-59	224	3.34621	0.00141951	0.0268974
comp177608_c0_seq1	ENSDARG00000086458	histone deacetylase 10	74.52	722	180	5	146	2299	43	728	0	1048	7.38204	2.94065e-06	0.000185544
comp52592_c1_seq1	ENSDARG00000086463	kelch-like family member 9	98.86	615	7	0	2692	848	1	615	0	1219	6.25487	0.000530405	0.0125856
comp608162_c0_seq1	ENSDARG00000086479	KH domain containing, RNA binding, signal transduction associated 3	88.52	61	7	1	602	420	189	247	2e-27	120	-6.07577	0.000726851	0.0157617
comp32435_c1_seq11	ENSDARG00000086514	argonaute RISC catalytic component 4	99.31	433	3	0	184	1482	1	433	0	850	2.51883	0.00181213	0.0334765
comp28131_c0_seq1	ENSDARG00000086529	si:dkey-90l23.2	47.16	299	154	6	110	994	19	312	2e-71	267	-2.46198	0.00121915	0.0244654
comp159930_c0_seq2	ENSDARG00000086551	insulin receptor substrate 4a	84.66	730	112	4	2	2191	338	1051	0	1112	-6.21133	0.000530405	0.0125856
comp58667_c0_seq6	ENSDARG00000086553	si:dkey-17e16.8	78.46	752	162	2	2702	447	13	761	0	1126	-6.65358	7.44607e-05	0.00265071
comp70283_c0_seq1	ENSDARG00000086762	deafness, autosomal dominant 5	53.47	101	47	1	52	354	122	220	8e-23	102	-2.42346	0.00184464	0.0339365
comp8898_c0_seq3	ENSDARG00000086823	striatin, calmodulin binding protein 4	89.67	794	52	2	178	2469	1	794	0	1235	-9.72835	2.28415e-11	2.11978e-08
comp256639_c0_seq1	ENSDARG00000086869	three-finger protein 5 (LOC100003647), mRNA	78.02	91	20	0	559	287	1	91	3e-33	139	2.65898	0.00183116	0.0337535
comp30671_c0_seq3	ENSDARG00000086885	zgc:154055	92.55	537	38	2	2196	592	1	537	0	994	-3.68688	0.000147215	0.00468194
comp116016_c0_seq1	ENSDARG00000086927	phosphoinositide-3-kinase, class 2, beta polypeptide	93.6	203	13	1	38	646	1391	1592	4e-101	367	-2.89707	0.00182225	0.0336263
comp112849_c0_seq2	ENSDARG00000086945	chromosome 10 open reading frame 71	69.32	1913	546	37	7110	1495	61	1918	0	2138	-5.92614	0.00140897	0.0267917
comp99006_c0_seq2	ENSDARG00000086990	leucine rich repeat containing 16B	95.48	1373	62	1	67	4185	1	1372	0	2321	-6.39341	0.00021796	0.0062159
comp68807_c0_seq1	ENSDARG00000087004	si:ch211-122l24.4	66.67	105	35	2	671	357	8	107	9e-33	137	3.83247	7.94171e-06	0.00041916
comp37220_c0_seq3	ENSDARG00000087010	autophagy related 2A	97.45	196	5	0	431	1018	1	196	3e-96	352	-9.4209	1.62738e-10	7.34731e-08
comp157818_c0_seq2	ENSDARG00000087016	si:ch211-141a5.1	64.05	331	118	4	1629	640	325	652	4e-95	337	-7.29609	3.54078e-06	0.000217056
comp47699_c0_seq6	ENSDARG00000087101	Vpr (HIV-1) binding protein	94.49	127	7	0	153	533	1	127	2e-64	243	-6.21133	0.000530405	0.0125856
comp154734_c0_seq2	ENSDARG00000087187	glutamate receptor interacting protein 2a	89.09	724	78	3	2920	752	17	736	0	1226	-6.50317	0.000164799	0.00497142
comp4991_c1_seq1	ENSDARG00000087229	exocyst complex component 7	94.79	384	20	1	25	1176	323	704	0	677	9.29705	3.86235e-11	2.83603e-08
comp25002_c0_seq3	ENSDARG00000087243	zgc:100918	95.24	63	2	1	2	187	143	205	2e-27	121	2.64502	0.00291167	0.0451509
comp68269_c0_seq1	ENSDARG00000087247	potassium voltage-gated channel, shaker-related subfamily, beta member 2	98.68	304	4	0	380	1291	1	304	1e-174	610	6.25487	0.000530405	0.0125856
comp126479_c0_seq2	ENSDARG00000087260	metastasis suppressor 1-like	79.75	489	49	5	3650	2334	1	448	4e-178	623	-7.54738	1.03208e-06	7.991e-05
comp4026_c0_seq1	ENSDARG00000087440	plac8 onzin related protein 4	95.2	125	6	0	81	455	1	125	6e-71	265	4.77651	5.72484e-08	7.69674e-06
comp70240_c0_seq4	ENSDARG00000087473	DnaJ (Hsp40) homolog, subfamily B, member 12b	85.05	214	26	2	1	624	157	369	6e-101	365	5.93766	0.00199604	0.0351168
comp198056_c0_seq1	ENSDARG00000087543	si:ch211-113a14.26	100	82	0	0	347	102	22	103	1e-40	162	2.38658	0.00226869	0.0392826
comp41014_c0_seq1	ENSDARG00000087624	leucine rich repeat containing 2	79.29	367	76	2	188	1288	1	362	3e-157	553	3.21944	3.85756e-05	0.00155089
comp133544_c0_seq2	ENSDARG00000087641	si:ch73-96b22.1	68.79	676	205	2	86	2095	19	694	0	886	-3.41691	6.53095e-06	0.000359466
comp20777_c0_seq3	ENSDARG00000087693	ATX1 antioxidant protein 1 homolog (atox1), mRNA	95.52	67	3	0	63	263	1	67	1e-31	133	3.74163	0.000230561	0.00654454
comp136298_c0_seq1	ENSDARG00000087752	ring finger and WD repeat domain 3	76.46	582	133	6	425	2158	58	632	0	808	-6.60517	9.63608e-05	0.00325847
comp74852_c0_seq2	ENSDARG00000087759	cornichon homolog 4 (Drosophila)	87.88	99	12	0	152	448	5	103	6e-47	186	6.80139	5.79138e-05	0.00213916
comp41620_c0_seq9	ENSDARG00000087780	T-cell lymphoma invasion and metastasis 2	79.15	1698	319	14	5492	504	1	1677	0	2434	-8.07749	5.21778e-08	7.05762e-06
comp537374_c0_seq1	ENSDARG00000087822	wu:fj34h05	78.39	361	76	3	3	1079	98	454	3e-132	469	-3.4484	0.00171843	0.0319575
comp69629_c0_seq4	ENSDARG00000087841	endothelin converting enzyme 2	96.29	754	28	0	3171	910	14	767	0	1481	-9.65295	3.60363e-11	2.79495e-08
comp63277_c0_seq10	ENSDARG00000087895	mind bomb	41.68	571	312	7	369	2018	14	570	4e-120	431	-8.8952	4.34651e-10	1.46681e-07
comp79807_c0_seq2	ENSDARG00000087927	nudix (nucleoside diphosphate linked moiety X)-type motif 9	88.48	191	22	0	41	613	145	335	2e-85	314	6.05133	0.00140897	0.0267917
comp64704_c1_seq3	ENSDARG00000088081	cyclin-dependent kinase inhibitor 1Bb	90.62	160	15	0	1960	1481	1	160	7e-73	273	7.09445	1.44592e-05	0.000684729
comp14260_c0_seq5	ENSDARG00000088171	chromosome 1 open reading frame 51	88.41	138	16	0	416	3	158	295	5e-56	213	-7.44106	1.71836e-06	0.00012163
comp109259_c0_seq2	ENSDARG00000088307	MKL/myocardin-like 2	86.28	991	130	4	3497	543	1	986	0	1401	-8.4643	5.80018e-09	1.13989e-06
comp1513744_c0_seq1	ENSDARG00000088315	si:ch211-103f14.3	68.33	120	38	0	1	360	55	174	2e-46	180	-5.75918	0.00286389	0.0445236
comp467346_c0_seq1	ENSDARG00000088337	wu:fc34e06	56.44	489	201	2	1	1431	250	738	1e-119	427	-2.34318	0.00241246	0.0413223
comp28540_c0_seq4	ENSDARG00000088344	Rho GTPase activating protein 30	55.02	876	373	19	2800	236	1	793	0	745	6.51476	0.00021796	0.0062159
comp16544_c0_seq7	ENSDARG00000088352	si:ch211-271g18.3	50.5	503	234	3	1464	1	22	521	1e-157	553	-6.21133	0.000530405	0.0125856
comp198458_c0_seq1	ENSDARG00000088402	si:ch211-260b17.6	88.62	167	19	0	1319	819	77	243	5e-87	319	-5.84507	0.00199604	0.0351168
comp1910_c4_seq4	ENSDARG00000088423	si:ch211-66k16.28	40.1	1202	668	29	3825	376	29	1187	0	681	-8.99252	2.40736e-10	9.46219e-08
comp8417_c0_seq1	ENSDARG00000088589	plac8 onzin related protein 3	90.32	93	9	0	48	326	1	93	6e-39	155	5.39496	1.71836e-06	0.00012163
comp241168_c0_seq1	ENSDARG00000088593	carbohydrate (keratan sulfate Gal-6) sulfotransferase 1	99.29	420	3	0	1732	473	1	420	0	855	-5.75918	0.00286389	0.0445236
comp30700_c0_seq2	ENSDARG00000088605	regulator of G-protein signaling 3a	96.27	134	5	0	168	569	31	164	3e-61	234	2.85275	0.000257541	0.00724879
comp2716_c2_seq1	ENSDARG00000088619	REX4, RNA exonuclease 4 homolog (S. cerevisiae)	68.84	414	126	3	1258	26	1	411	3e-127	452	-7.78325	2.97358e-07	2.87959e-05
comp236684_c0_seq5	ENSDARG00000088654	testis expressed 15	58.18	1920	726	43	9	5537	317	2152	0	1838	-8.05964	5.90433e-08	7.84336e-06
comp142242_c0_seq4	ENSDARG00000088801	FYVE, RhoGEF and PH domain containing 5	90.75	389	36	0	1	1167	479	867	7e-175	610	-7.41321	2.04881e-06	0.000141571
comp27904_c0_seq4	ENSDARG00000088890	ubiquitin specific peptidase 47	94.46	325	18	0	254	1228	1	325	1e-170	599	6.43322	0.000290613	0.00783952
comp38393_c0_seq2	ENSDARG00000088962	syndecan 3	71.56	422	119	7	1561	299	1	402	7e-84	309	-9.45545	1.31303e-10	6.35764e-08
comp210886_c0_seq2	ENSDARG00000088977	RIMS binding protein 2	90.51	548	52	1	2341	698	50	586	0	999	-5.84507	0.00199604	0.0351168
comp235541_c0_seq1	ENSDARG00000088984	5-azacytidine induced gene 1	92.55	1060	74	3	1	3165	53	1102	0	1297	-5.66784	0.00286389	0.0445236
comp9684_c0_seq1	ENSDARG00000089016	mitogen-activated protein kinase-activated protein kinase 3	93.14	408	28	0	475	1698	1	408	0	748	2.45727	0.000446404	0.011201
comp81788_c0_seq1	ENSDARG00000089066	NHS-like 2	89.52	1193	125	1	4148	570	31	1221	0	1846	3.73064	0.000621965	0.0145515
comp449620_c0_seq1	ENSDARG00000089078	collagen, type XXIII, alpha 1	86.46	288	39	1	1397	534	1	285	2e-99	361	-7.57278	8.75702e-07	6.94935e-05
comp24513_c0_seq1	ENSDARG00000089159	si:dkeyp-89c11.2	77.23	101	23	0	2	304	330	430	1e-43	174	6.11746	8.35411e-12	1.01493e-08
comp161934_c0_seq2	ENSDARG00000089162	actin filament associated protein 1-like 1a	91.48	751	63	3	99	2348	1	747	0	1186	-2.56468	0.00246943	0.0422159
comp15610_c0_seq4	ENSDARG00000089170		87.5	120	15	0	1981	2340	464	583	3e-47	188	8.2644	2.28675e-08	3.59525e-06
comp667058_c0_seq1	ENSDARG00000089190	tetratricopeptide repeat, ankyrin repeat and coiled-coil containing 1	92.94	340	24	0	1022	3	735	1074	8e-179	623	-3.4081	0.00208845	0.0366076
comp827001_c0_seq1	ENSDARG00000089205	retinol dehydrogenase 12-like (LOC100150965), mRNA	87.29	291	37	0	68	940	24	314	9e-148	520	-2.90072	0.000720674	0.0157617
comp58278_c0_seq8	ENSDARG00000089232	proline rich 14	83.18	107	14	1	175	483	961	1067	2e-34	145	2.81222	0.0011219	0.0227578
comp658027_c0_seq1	ENSDARG00000089287	5-hydroxytryptamine (serotonin) receptor 7, adenylate cyclase-coupled	96.08	332	12	1	1398	406	40	371	8e-175	610	-5.14823	1.28863e-05	0.000634992
comp412613_c0_seq1	ENSDARG00000089288	laminin, beta 1a	92.45	490	37	0	1470	1	18	507	0	1016	-3.00588	0.000639659	0.0149237
comp48655_c0_seq4	ENSDARG00000089307	phorbol-12-myristate-13-acetate-induced protein 1	75	44	11	0	1143	1012	1	44	1e-07	55.5	6.98426	2.24824e-05	0.000974853
comp69_c0_seq1	ENSDARG00000089362	granulin 1	60.43	139	55	1	921	505	16	143	3e-38	156	2.87097	4.41632e-05	0.00175973
comp6957_c0_seq1	ENSDARG00000089382	zgc:158463	60.56	71	28	0	215	3	31	101	4e-14	73.6	8.57235	1.78023e-16	2.37906e-12
comp26160_c0_seq3	ENSDARG00000089517	zgc:92594	75.6	377	92	1	2773	1643	1	374	1e-170	598	-2.3133	0.00238567	0.0408949
comp32876_c0_seq1	ENSDARG00000089585	NFKB inhibitor interacting Ras-like 2	95.83	192	8	0	138	713	1	192	2e-102	370	6.92584	2.82471e-05	0.00117965
comp66842_c0_seq2	ENSDARG00000089591	WD repeat domain 77	49.37	316	159	8	4754	3810	1	258	1e-56	220	3.05664	8.97514e-05	0.00315637
comp632967_c0_seq1	ENSDARG00000089610	pre-B-cell leukemia transcription factor 1a	97.37	38	1	0	539	426	305	342	1e-16	83.2	-5.66784	0.00286389	0.0445236
comp210109_c0_seq3	ENSDARG00000089622	FYVE, RhoGEF and PH domain containing 5	90.44	136	13	0	65	472	255	390	1e-67	254	2.57279	0.00144598	0.0273321
comp30233_c0_seq2	ENSDARG00000089791	solute carrier family 25, member 32a	95.67	208	9	0	712	89	117	324	3e-113	405	-6.33523	0.000290613	0.00783952
comp228575_c0_seq1	ENSDARG00000089797	gypsy retrotransposon integrase 1	79.69	1098	223	1	3296	3	50	1142	0	1749	-2.33479	0.00121926	0.0244654
comp267143_c0_seq1	ENSDARG00000089860	ataxin 7-like 1	69.02	652	197	13	347	2287	1	593	0	705	-6.50317	0.000164799	0.00497142
comp14722_c0_seq3	ENSDARG00000089901	si:ch211-261n11.8	59.03	227	88	2	934	1599	20	246	9e-80	296	6.05133	0.00140897	0.0267917
comp46458_c2_seq2	ENSDARG00000089939	SUMO-interacting motifs containing 1	57.36	713	302	19	223	2355	1	616	0	658	-6.55507	0.000125561	0.00404331
comp42882_c0_seq1	ENSDARG00000090164	NHS-like 2	69.79	374	103	8	180	1271	1	353	6e-118	421	3.028	0.00254733	0.0432665
comp16643_c0_seq1	ENSDARG00000090286	serine (or cysteine) proteinase inhibitor, clade A (alpha-1 antiproteinase, antitrypsin), member 1	82.71	428	71	1	1389	115	1	428	0	671	2.33894	0.000987066	0.0206153
comp43231_c0_seq10	ENSDARG00000090301	ubiquitin specific peptidase 48	30.19	308	187	10	553	1392	77	378	9e-26	116	-6.21133	0.000530405	0.0125856
comp78282_c1_seq6	ENSDARG00000090442	transformation/transcription domain-associated protein	98.52	271	4	0	2	814	2487	2757	3e-155	544	-6.55507	0.000125561	0.00404331
comp32412_c0_seq1	ENSDARG00000090468	protein phosphatase 1, regulatory subunit 3Aa	52.05	709	313	17	3167	1122	8	671	4e-162	570	3.38279	3.07951e-06	0.000194122
comp8457_c0_seq5	ENSDARG00000090490	zgc:171695	63.74	535	193	6	1813	212	3	507	0	690	6.92584	2.82471e-05	0.00117965
comp55806_c0_seq8	ENSDARG00000090512	tripartite motif containing 8a	90.27	370	33	2	57	1157	1	368	1e-177	620	-7.02879	1.44592e-05	0.000684729
comp112617_c0_seq5	ENSDARG00000090553	suppressor of cytokine signaling 7	92.84	670	48	2	635	2644	1	659	0	1147	7.19682	7.72046e-06	0.000407805
comp64165_c0_seq1	ENSDARG00000090598	plakophilin 1a	69.79	374	111	5	1204	89	4	367	1e-134	478	-2.14102	0.00224085	0.0389114
comp103775_c0_seq1	ENSDARG00000090656	translocase of outer mitochondrial membrane 20 homolog a (yeast)	70.43	690	177	14	2681	693	592	1245	9e-179	625	6.05133	0.00140897	0.0267917
comp19520_c1_seq2	ENSDARG00000090673	chromosome 19 open reading frame 44	69.6	556	168	6	2252	588	39	574	0	651	7.09445	1.44592e-05	0.000684729
comp284075_c0_seq14	ENSDARG00000090712	bromo adjacent homology domain containing 1	42.97	377	138	17	955	56	397	749	6e-65	246	-5.66784	0.00286389	0.0445236
comp8324_c1_seq25	ENSDARG00000090716	clathrin, heavy polypeptide b (Hc)	97.86	140	3	0	420	1	693	832	3e-76	280	6.59193	0.000125561	0.00404331
comp3868_c0_seq1	ENSDARG00000090730	zgc:158446	73.46	746	198	1	40	2277	1	743	0	1144	2.91573	4.38286e-05	0.0017505
comp18458_c0_seq1	ENSDARG00000090783	microfibrillar-associated protein 4	60.68	117	44	2	86	430	25	141	2e-36	148	3.21	0.00222798	0.0387182
comp7500_c0_seq6	ENSDARG00000090814	si:dkey-18a10.3	72.22	288	77	4	1836	982	147	424	3e-97	353	10.2959	5.86483e-14	1.78128e-10
comp2844_c0_seq4	ENSDARG00000090834	erythropoietin receptor	79.61	103	21	0	985	677	170	272	1e-29	128	-8.09513	5.21778e-08	7.05762e-06
comp156716_c0_seq2	ENSDARG00000090840	si:ch211-209p16.2	44.19	396	216	5	530	1702	39	424	4e-101	366	-5.66784	0.00286389	0.0445236
comp352890_c0_seq1	ENSDARG00000090841	transmembrane protein 241	86.71	173	23	0	54	572	1	173	1e-86	318	-6.00289	0.00100641	0.0206153
comp66658_c0_seq2	ENSDARG00000090851	class II, major histocompatibility complex, transactivator	75.83	1022	240	12	3163	119	44	1044	0	1464	-6.07577	0.000726851	0.0157617
comp128313_c0_seq1	ENSDARG00000090910	si:ch211-152f22.4	33.33	312	205	6	1463	537	228	527	2e-52	161	7.38204	2.94065e-06	0.000185544
comp79638_c0_seq6	ENSDARG00000090938	microtubule-associated protein 4	76.07	163	37	2	1928	2410	1028	1185	1e-61	236	-6.65358	7.44607e-05	0.00265071
comp1050153_c0_seq1	ENSDARG00000090948	si:ch73-29c22.1	90.23	174	17	0	524	3	35	208	5e-91	330	5.81427	0.00286389	0.0445236
comp107763_c0_seq1	ENSDARG00000090993	ring finger protein 4	90.16	183	18	1	1661	1113	3	184	8e-70	262	-6.60517	9.63608e-05	0.00325847
comp298719_c1_seq1	ENSDARG00000091023	sosondowah ankyrin repeat domain family Ca	43.33	150	85	0	1528	1977	231	380	5e-33	140	-8.2129	2.56226e-08	3.95399e-06
comp729879_c0_seq1	ENSDARG00000091078	CSF3 protein (csf3), mRNA	37.37	198	118	6	30	605	1	183	2e-18	90.1	8.16689	4.09326e-08	5.75805e-06
comp685581_c0_seq1	ENSDARG00000091085	leptin a	61.99	171	65	2	559	47	1	166	2e-52	202	3.13674	0.00281198	0.0445236
comp34544_c0_seq2	ENSDARG00000091228	chromosome 17 open reading frame 62	82.47	194	34	1	155	736	1	174	1e-85	314	-6.00289	0.00100641	0.0206153
comp764178_c0_seq1	ENSDARG00000091273	interferon induced transmembrane protein 5	97.18	142	4	0	488	63	1	142	3e-59	224	-3.22716	0.00117645	0.0236418
comp959125_c0_seq1	ENSDARG00000091298	premelanosome protein a	85.43	247	36	0	46	786	1	247	3e-131	465	-5.17049	1.12192e-05	0.000567064
comp60414_c0_seq11	ENSDARG00000091428	FCH and double SH3 domains 2	58.57	770	307	10	312	2585	1	743	0	828	-6.70043	5.79138e-05	0.00213916
comp108740_c0_seq1	ENSDARG00000091864	zgc:158701	44.14	111	58	4	586	266	1	106	2e-16	83.2	-6.27461	0.000390825	0.00995977
comp68437_c0_seq4	ENSDARG00000091872	coiled-coil domain containing 117	70.73	287	61	7	1674	883	1	270	1e-88	325	-7.06503	1.16786e-05	0.00057804
comp80084_c0_seq2	ENSDARG00000091881	vacuolar protein sorting 33A	97.62	462	11	0	2298	913	136	597	0	865	2.56105	0.00278678	0.0445236
comp2637_c0_seq2	ENSDARG00000092170	apolipoprotein C-I like	67.65	68	22	0	462	259	17	84	3e-23	105	2.48913	0.000657743	0.0153135
comp75761_c0_seq19	ENSDARG00000092276	poly (ADP-ribose) polymerase family, member 6	82.42	603	105	2	2983	1178	6	604	0	953	6.05133	0.00140897	0.0267917
comp468340_c0_seq1	ENSDARG00000092452	si:dkey-95p16.1	69.88	83	25	0	227	475	15	97	2e-25	116	-2.86624	0.00212562	0.0371616
comp552643_c0_seq1	ENSDARG00000092730	si:dkey-22i16.3	82.61	115	20	1	386	42	1	114	2e-21	99	-7.88814	1.6842e-07	1.82393e-05
comp309_c0_seq11	ENSDARG00000092731	major histocompatibility complex class I UCA	56.08	337	138	2	26	1006	18	351	1e-98	358	10.3469	4.18494e-14	1.55352e-10
comp538295_c0_seq1	ENSDARG00000092749	si:ch211-133n4.12	57.4	169	65	2	486	1	92	248	1e-52	204	-3.1225	0.000755559	0.0163278
comp11053_c1_seq3	ENSDARG00000092836	junction mediating and regulatory protein, p53 cofactor	58.93	56	23	1	456	623	1	54	1e-11	69.7	-5.84507	0.00199604	0.0351168
comp58476_c0_seq11	ENSDARG00000092896	si:ch211-67f24.7	88.89	144	15	1	341	769	1	144	3e-57	221	8.3108	1.82837e-08	2.99437e-06
comp3690_c0_seq2	ENSDARG00000092920	si:ch211-106h4.12	44.87	156	83	5	45	503	7	156	4e-12	69.7	2.25567	0.000987305	0.0206153
comp41496_c0_seq5	ENSDARG00000093007	M-phase phosphoprotein 6	92.73	55	4	0	182	346	1	55	1e-23	105	5.81427	0.00286389	0.0445236
comp73370_c0_seq1	ENSDARG00000093074	si:ch211-139g16.8	58.12	234	97	3	914	216	25	256	2e-53	206	2.44192	0.0028476	0.0445236
comp798030_c0_seq1	ENSDARG00000093116	si:dkeyp-122a9.2	36.55	145	92	2	917	483	3	133	1e-20	98.6	5.93766	0.00199604	0.0351168
comp137278_c0_seq2	ENSDARG00000093120	si:dkey-117m1.4	53.15	461	183	6	223	1506	300	760	1e-98	358	5.81427	0.00286389	0.0445236
comp721952_c0_seq1	ENSDARG00000093131	si:ch211-57f7.7	27.6	250	178	6	912	172	18	245	8e-21	98.6	6.25487	0.000530405	0.0125856
comp24370_c0_seq1	ENSDARG00000093198	complement component 3	78.29	1101	227	4	2	3268	491	1589	0	1728	3.67457	5.33445e-06	0.000306485
comp72816_c0_seq2	ENSDARG00000093237	si:ch211-89o9.4	54.81	675	263	8	163	2061	3	616	7e-171	598	-7.8471	1.93558e-07	2.04318e-05
comp2721_c0_seq1	ENSDARG00000093303	interferon induced transmembrane protein 10	67.86	84	27	1	428	177	2	84	2e-29	125	4.93592	1.53439e-09	3.92822e-07
comp225810_c0_seq2	ENSDARG00000093359	inositol polyphosphate-5-phosphatase Jb	84.28	579	91	5	2796	1060	1	566	0	957	-7.35584	2.94065e-06	0.000185544
comp313998_c0_seq1	ENSDARG00000093368	zgc:123060	43.24	703	366	15	102	2111	10	698	3e-152	536	3.85655	6.40524e-05	0.00235938
comp552845_c0_seq1	ENSDARG00000093453	AT hook, DNA binding motif, containing 1	86.36	1400	187	11	5511	1324	16	1396	0	1867	-2.66169	0.000900996	0.0191427
comp19978_c0_seq1	ENSDARG00000093467	myosin, heavy chain 13, skeletal muscle	86.55	119	16	0	357	1	1032	1150	1e-53	204	-3.15317	0.000142775	0.00454938
comp16488_c0_seq1	ENSDARG00000093482		84.21	38	6	0	1764	1877	2	39	1e-16	70.1	8.87121	5.92055e-10	1.8147e-07
comp74489_c0_seq1	ENSDARG00000093619	sulfotransferase family 3, cytosolic sulfotransferase 2	77.26	299	68	0	1060	164	1	299	6e-141	498	4.00941	4.39376e-07	4.01624e-05
comp111580_c0_seq1	ENSDARG00000093659	ectonucleoside triphosphate diphosphohydrolase 5b	80.07	281	52	1	490	1320	5	285	1e-115	416	-6.55507	0.000125561	0.00404331
comp22677_c0_seq2	ENSDARG00000093661	mitogen-activated protein kinase kinase kinase kinase 4	98.85	349	3	2	3425	4468	936	1283	0	689	-6.11072	6.98975e-08	9.08654e-06
comp113186_c0_seq2	ENSDARG00000093747	si:dkey-122c11.1	50.93	108	53	1	231	554	1	101	8e-42	97.1	3.25208	6.58002e-05	0.00242109
comp29770_c0_seq1	ENSDARG00000093779	si:ch211-202a12.9	38.46	65	39	1	203	394	28	92	7e-07	51.2	3.59506	3.34273e-06	0.000209529
comp84933_c0_seq12	ENSDARG00000093799	SET binding protein 1	85.96	114	16	0	1	342	1325	1438	3e-52	205	-7.32627	2.94065e-06	0.000185544
comp169500_c0_seq1	ENSDARG00000093809	interleukin 12 receptor, beta 2	62.42	801	241	12	295	2517	5	780	0	949	-6.44934	0.000164799	0.00497142
comp918939_c0_seq1	ENSDARG00000093957	si:dkey-251i10.2	73.57	140	37	1	437	18	1	139	4e-57	217	-6.70043	5.79138e-05	0.00213916
comp171559_c0_seq1	ENSDARG00000093998	si:ch73-7i4.2	42.81	647	354	10	216	2108	2	639	2e-140	498	-4.13805	6.93761e-07	5.74429e-05
comp67007_c0_seq5	ENSDARG00000094133	si:dkey-9i23.11	49.14	464	199	9	1808	528	1	449	8e-89	325	6.25487	0.000530405	0.0125856
comp18265_c0_seq1	ENSDARG00000094201	zinc finger, DHHC-type containing 18a	89.12	285	31	0	1030	1884	69	353	0	531	-3.25419	8.30948e-05	0.00293773
comp10643_c0_seq1	ENSDARG00000094230	si:dkey-211g8.4	65.52	87	30	0	642	382	3	89	2e-23	107	2.19161	0.00218771	0.0381573
comp44317_c0_seq10	ENSDARG00000094249	wu:fc17b08	72.06	383	105	5	46	1188	5	378	9e-148	523	-9.52216	8.23339e-11	4.86609e-08
comp1348_c0_seq1	ENSDARG00000094350	si:ch211-187g4.1	80	35	7	0	1	105	954	988	7e-08	55.5	8.11554	5.21778e-08	7.05762e-06
comp14207_c0_seq1	ENSDARG00000094374	si:dkey-10h3.1	71.88	96	25	1	3	284	30	125	4e-34	142	6.66518	9.63608e-05	0.00325847
comp152488_c0_seq2	ENSDARG00000094390	si:ch1073-160m15.1	92.42	66	5	0	2463	2266	2	67	8e-30	130	-3.86044	0.000291391	0.007851
comp246706_c0_seq3	ENSDARG00000094489	si:dkey-58f10.6	46.75	231	117	5	1836	1162	4	206	7e-43	173	-5.84507	0.00199604	0.0351168
comp73475_c0_seq1	ENSDARG00000094496	complement factor H like 4	57.92	259	109	2	779	3	9	264	5e-84	308	6.66518	9.63608e-05	0.00325847
comp7784_c0_seq1	ENSDARG00000094557	nuclear protein 1	89.33	75	8	0	565	341	1	75	8e-27	118	-7.41321	2.04881e-06	0.000141571
comp345598_c0_seq2	ENSDARG00000094577	CDC42 small effector 2	96.47	85	3	0	1703	1449	1	85	5e-44	177	-6.14514	0.000726851	0.0157617
comp37983_c0_seq1	ENSDARG00000094603	si:dkey-21h14.12	75.96	104	25	1	1	312	1075	1175	6e-43	169	-3.96492	7.46302e-07	6.07395e-05
comp1458_c0_seq2	ENSDARG00000094604	si:ch73-256j6.3	37.41	139	75	5	1295	915	242	376	3e-14	77.4	-7.15995	1.0589e-10	5.42809e-08
comp371276_c0_seq1	ENSDARG00000094732	microtubule associated monooxygenase, calponin and LIM domain containing 3b	84.06	803	91	3	2	2299	157	956	0	1238	-6.27461	0.000390825	0.00995977
comp69049_c0_seq3	ENSDARG00000094753	si:dkey-71d15.2	72.34	141	25	1	333	713	3	143	3e-33	140	8.3108	1.82837e-08	2.99437e-06
comp74501_c0_seq1	ENSDARG00000094760	si:dkey-125i10.3	47.81	343	165	7	412	1398	412	743	2e-73	274	2.6311	0.00219265	0.0382135
comp302276_c0_seq2	ENSDARG00000094824	si:dkey-23a23.1	72.86	199	54	0	1163	567	2	200	6e-86	316	-6.21133	0.000530405	0.0125856
comp785376_c0_seq1	ENSDARG00000094832	coagulation factor XIII, A1 polypeptide	66.23	228	77	0	813	130	483	710	3e-84	308	8.39934	1.06732e-08	1.96466e-06
comp39178_c1_seq4	ENSDARG00000094886	si:dkey-266f7.5	78.26	69	14	1	340	543	576	644	3e-26	115	-6.9916	1.79859e-05	0.000808747
comp211966_c0_seq1	ENSDARG00000094923	UDP glucuronosyltransferase 5 family, polypeptide A4	82.57	505	88	0	165	1679	21	525	0	884	-7.16862	6.31674e-06	0.000347962
comp80608_c0_seq4	ENSDARG00000094953	family with sequence similarity 175, member B	90.75	281	22	1	1	831	137	417	6e-113	405	5.81427	0.00286389	0.0445236
comp47809_c0_seq1	ENSDARG00000094965	nuclear factor, interleukin 3 regulated, member 5	87.89	578	70	0	3616	1883	1	578	0	837	-3.83681	3.02528e-07	2.92541e-05
comp238298_c0_seq1	ENSDARG00000095050	si:dkey-7f3.14	61.19	134	43	3	967	593	1	130	1e-37	154	3.79021	0.000191901	0.00572949
comp258962_c0_seq1	ENSDARG00000095051	zgc:123060	58.37	221	92	0	3	665	478	698	4e-73	272	5.22603	3.54078e-06	0.000217056
comp70311_c1_seq3	ENSDARG00000095102	si:ch211-132g1.4	45.22	157	80	3	461	9	1	156	5e-31	132	-6.00289	0.00100641	0.0206153
comp14495_c0_seq1	ENSDARG00000095312	si:ch211-74m13.1	57.81	64	27	1	193	2	1	62	7e-15	76.6	-6.21133	0.000530405	0.0125856
comp96111_c0_seq4	ENSDARG00000095510	si:ch211-10d23.5	73.7	365	85	3	1159	98	2	366	2e-164	576	5.03466	9.4751e-06	0.000482927
comp27321_c0_seq1	ENSDARG00000095623	dolichol-phosphate (beta-D) mannosyltransferase 2	93.9	82	5	0	854	609	2	83	3e-40	163	-5.66784	0.00286389	0.0445236
comp10990_c0_seq1	ENSDARG00000095673	si:dkey-79f11.8	73.8	271	70	1	1306	497	50	320	3e-114	409	-2.19075	0.00274914	0.0445236
comp189414_c0_seq2	ENSDARG00000095750	ferredoxin-fold anticodon binding domain containing 1	86.08	510	71	0	2523	994	51	560	0	894	-4.87755	4.92269e-05	0.00190133
comp90339_c0_seq2	ENSDARG00000095912	si:dkey-229b18.3	81.94	969	172	7	3927	1030	2	954	0	1358	-7.44106	1.71836e-06	0.00012163
comp36400_c0_seq2	ENSDARG00000095962	FH2 domain containing 1	67.24	351	113	4	2492	1446	56	387	6e-123	439	-7.32627	2.94065e-06	0.000185544
comp6726_c0_seq16	ENSDARG00000096153	si:dkey-21h14.9	68.12	160	51	2	598	1077	5	162	2e-59	226	-2.76105	0.00102635	0.0209917
comp155973_c0_seq1	ENSDARG00000096242	si:ch211-76l23.4	87.86	140	17	0	141	560	1	140	2e-62	237	-2.55929	0.000785476	0.0169524
comp13436_c0_seq67	ENSDARG00000096359	epiplakin 1	85.61	1584	228	1	4752	1	1	1582	0	2598	-9.3711	2.14236e-10	8.7287e-08
comp582701_c0_seq1	ENSDARG00000096360	si:ch73-389b16.1	88.06	134	14	1	827	432	1	134	1e-51	201	-4.40274	9.37585e-07	7.39651e-05
comp248763_c0_seq2	ENSDARG00000096428	widely interspaced zinc finger motifs	72.7	978	249	13	222	3101	34	995	0	1115	7.14654	9.4751e-06	0.000482927
comp390842_c0_seq1	ENSDARG00000096445	phospholipase B1	81.57	575	106	1	223	1947	243	814	0	923	4.036	3.22767e-06	0.000202697
comp97299_c0_seq2	ENSDARG00000096588	si:dkey-9c18.6	85.38	506	74	1	1752	235	6	510	0	692	6.43322	0.000290613	0.00783952
comp19971_c0_seq10	ENSDARG00000096662	ATP-binding cassette, sub-family C (CFTR/MRP), member 6	94.24	139	8	0	417	1	485	623	3e-69	257	-6.14514	0.000726851	0.0157617
comp195117_c0_seq2	NP_001002730.1	islet cell autoantigen 1	64.31	297	104	5	1906	1022	165	450	3e-92	337	6.98426	2.24824e-05	0.000974853
comp22891_c0_seq3	NP_001019819.1	k23	82.77	470	81	1	4389	2980	1	454	0	812	8.46235	7.07851e-09	1.37494e-06
comp49124_c0_seq4	NP_001029358.1	E3 ubiquitin-protein ligase NEDD4	90.99	788	63	3	216	2555	1	785	0	1389	-8.26057	1.82837e-08	2.99437e-06
comp26823_c0_seq2	NP_001095016.1	transmembrane protein 233	54.13	109	48	1	1927	1607	1	109	4e-21	101	2.78132	0.000364978	0.00971225
comp172184_c1_seq1	NP_001098391.1	transposase	50	62	31	0	332	147	553	614	4e-10	82.4	-7.06503	1.16786e-05	0.00057804
comp2262_c0_seq1	NP_001117782.1	toxin-1 precursor	82	76	13	1	985	758	1	76	0.33	121	4.87598	2.14779e-09	5.05328e-07
comp75736_c0_seq1	NP_001119930.1	uncharacterized protein LOC796378	41.06	263	153	6	572	1354	93	339	2e-44	164	-2.26919	0.00174697	0.0323534
comp76164_c0_seq2	NP_001134490.1	Williams-Beuren syndrome chromosomal region 18 protein homolog	44.71	255	88	5	977	372	1	253	3e-33	140	6.98426	2.24824e-05	0.000974853
comp322811_c0_seq1	NP_001140054.1	Galectin-4	38.69	137	80	3	4	402	33	165	9e-21	118	-2.61244	0.000707854	0.0157617
comp52209_c0_seq2	NP_001186852.1	leucine-rich repeat-containing protein KIAA1731	74.29	105	27	0	2821	2507	8	112	6e-19	155	-7.6464	6.35441e-07	5.28104e-05
comp662640_c0_seq1	NP_001247430.1	signal peptide, CUB and EGF-like domain-containing protein 3 precursor	65.47	223	64	2	1	630	69	284	1e-92	336	-3.96424	0.00281198	0.0445236
comp22481_c0_seq1	XP_001134559.1	hypothetical protein DDB G0280599	37	74	46	1	294	73	1003	1072	0.06	57.4	-4.15497	0.00114105	0.0230833
comp56105_c0_seq2	XP_001331919.3	PREDICTED: zinc finger protein 235-like	46.32	95	33	1	3	233	930	1024	9e-24	88.2	-5.75918	0.00286389	0.0445236
comp17902_c0_seq5	XP_001332484.3	PREDICTED: Golgi apparatus protein 1 isoform 1	89.87	1027	99	2	5865	2800	29	1021	0	1871	9.79003	1.65529e-12	2.45789e-09
comp120031_c0_seq3	XP_001333668.2	PREDICTED: uncharacterized protein KIAA1841 homolog	90.91	737	65	2	403	2607	1	735	0	1234	5.81427	0.00286389	0.0445236
comp60987_c0_seq3	XP_001334630.4	PREDICTED: dyslexia-associated protein KIAA0319-like	76.94	1054	189	6	316	3315	22	1058	0	1493	-9.75633	1.91416e-11	1.80144e-08
comp6586_c0_seq1	XP_001334961.3	PREDICTED: NACHT, LRR and PYD domains-containing protein 3	69.7	132	39	1	1	393	70	201	2e-53	207	2.8229	0.000985149	0.0206153
comp244095_c0_seq1	XP_001335151.4	PREDICTED: neuroblast differentiation-associated protein AHNAK-like	35.36	1151	594	44	4739	1737	61	1062	4e-143	507	-2.21047	0.00160841	0.0300958
comp680495_c0_seq1	XP_001336467.3	PREDICTED: complement C1q-like protein 4-like	73.16	231	62	1	801	109	5	234	4e-91	332	-4.4026	2.48486e-06	0.000164882
comp925632_c0_seq1	XP_001336552.3	PREDICTED: complement C1q-like protein 2-like	76.33	207	47	1	1	615	19	225	3e-85	311	-4.71439	4.77437e-06	0.000282568
comp225474_c0_seq1	XP_001338224.4	PREDICTED: tumor necrosis factor receptor superfamily member 14	58.95	229	85	1	776	117	38	266	4e-76	281	-6.44934	0.000164799	0.00497142
comp224625_c0_seq1	XP_001338890.2	PREDICTED: caspase-3-like	79.22	231	44	2	139	819	1	231	2e-98	356	8.03492	8.63636e-08	1.05114e-05
comp1277_c0_seq1	XP_001339505.3	PREDICTED:hypothetical protein LOC799116	69	1974	602	7	6528	637	1	1974	0	2631	4.56638	2.07202e-09	4.90959e-07
comp25154_c1_seq1	XP_001341623.3	PREDICTED:hypothetical protein LOC100001671	64.63	557	197	7	127	1797	1	540	1e-165	582	2.25951	0.00106395	0.021681
comp356714_c0_seq2	XP_001342693.2	PREDICTED: olfactomedin-like protein 1-like	84.79	388	59	0	58	1221	1	388	0	664	-2.51802	0.000948098	0.0200541
comp217207_c0_seq1	XP_001344168.3	PREDICTED: arf-GAP with Rho-GAP domain, ANK repeat and PH domain-containing protein 1-like	71.69	968	268	9	13	2898	1	957	0	1339	6.15669	0.000726851	0.0157617
comp158705_c0_seq1	XP_001344951.3	PREDICTED: supervillin	80.68	1361	243	12	4577	555	141	1487	0	2052	-2.76538	0.000130863	0.00419785
comp49021_c0_seq11	XP_001345023.1	PREDICTED: zinc-binding protein A33-like	69.1	466	135	2	124	1494	1	466	0	670	7.2924	5.18875e-06	0.000299143
comp1600165_c0_seq1	XP_001345360.3	PREDICTED: von Willebrand factor D and EGF domain-containing protein-like	52.91	206	97	3	3	620	526	709	2e-44	176	-5.75918	0.00286389	0.0445236
comp413920_c0_seq1	XP_001345829.4	PREDICTED: epithelial discoidin domain-containing receptor 1	94	100	4	1	294	1	533	632	5e-28	119	-5.75918	0.00286389	0.0445236
comp120300_c0_seq4	XP_001919236.3	PREDICTED: centriolin-like	63.41	328	104	6	244	1179	445	768	1e-71	269	7.88965	1.93558e-07	2.04318e-05
comp21296_c0_seq2	XP_001920272.1	PREDICTED: nucleosome-remodeling factor subunit BPTF	83.15	1341	209	10	363	4334	148	1427	0	2053	-6.44934	0.000164799	0.00497142
comp51154_c0_seq6	XP_001920686.3	PREDICTED: inositol hexakisphosphate and diphosphoinositol-pentakisphosphate kinase 1-like	93.32	644	43	0	207	2138	482	1125	0	1194	4.67343	7.95295e-08	1.00645e-05
comp154234_c0_seq1	XP_001921141.1	PREDICTED:hypothetical protein LOC100005043	63.44	424	153	4	3	1268	83	501	4e-133	472	-6.39341	0.00021796	0.0062159
comp100431_c0_seq9	XP_001922273.1	PREDICTED: forkhead box protein J3-like	83.55	602	86	4	3617	1851	13	593	0	841	-6.07577	0.000726851	0.0157617
comp39097_c0_seq5	XP_001922767.2	PREDICTED: vacuolar protein sorting-associated protein 13C	92.14	318	25	0	3	956	1404	1721	1e-154	543	-6.7458	4.53239e-05	0.00175973
comp202104_c0_seq3	XP_001922831.2	PREDICTED: thyroid receptor-interacting protein 6-like	90.17	580	55	5	53	1786	1	570	0	978	8.35575	1.31916e-08	2.28354e-06
comp114256_c0_seq3	XP_001922909.3	PREDICTED: peroxisomal membrane protein PMP34-like	94.55	312	16	1	354	1286	1	312	1e-148	525	2.79265	0.00110051	0.0223512
comp29301_c0_seq1	XP_001923622.1	PREDICTED: cytidine deaminase-like	86.96	138	18	0	542	129	1	138	4e-68	254	2.91001	0.000639659	0.0149237
comp393904_c0_seq1	XP_001923685.3	PREDICTED: arachidonate 5-lipoxygenase	63.25	166	55	2	2	481	395	560	1e-54	209	-4.3626	0.000497338	0.0123814
comp48240_c0_seq7	XP_001924043.2	PREDICTED: LOW QUALITY PROTEIN: myosin-IXa	73.6	1754	377	25	369	5372	13	1740	0	2127	5.93766	0.00199604	0.0351168
comp58829_c0_seq10	XP_001924047.2	PREDICTED: TNF receptor-associated factor 2	78.43	575	124	6	245	1969	1	502	0	887	7.94952	1.46828e-07	1.66005e-05
comp264014_c0_seq1	XP_002100540.1	GE17119	24.16	389	260	18	1094	33	619	962	5e-06	60.1	-2.52919	0.00270679	0.0445236
comp158811_c0_seq1	XP_002114575.1	hypothetical protein TRIADDRAFT 58549	50	118	59	1	335	688	94	210	0.26	127	-6.78978	4.53239e-05	0.00175973
comp201815_c0_seq4	XP_002190039.2	PREDICTED: exocyst complex component 3-like	18.95	496	365	14	2523	1147	322	800	9e-10	74.7	-6.9916	1.79859e-05	0.000808747
comp21454_c0_seq1	XP_002464695.1	hypothetical protein SORBIDRAFT 01g023641	88	87	10	1	314	54	16	102	0.37	159	8.88661	5.4754e-10	1.73394e-07
comp205915_c0_seq1	XP_002660725.2	PREDICTED:hypothetical protein LOC100330916	60.23	88	35	3	669	406	1	82	4e-18	90.1	-5.10315	5.54609e-07	4.77557e-05
comp35043_c0_seq4	XP_002660833.2	PREDICTED: butyrophilin-like protein 2-like	34.65	127	83	2	455	835	335	432	1e-11	69.7	5.68303	3.44558e-07	3.24268e-05
comp154830_c0_seq1	XP_002660918.2	PREDICTED: complement C1q-like protein 2-like	42.67	232	119	6	993	340	1	226	4e-40	162	4.14299	0.00304285	0.0468696
comp34726_c0_seq2	XP_002661011.1	PREDICTED: c-C motif chemokine 25-like	62.75	102	38	0	76	381	1	102	2e-28	124	-2.02299	0.00306829	0.0472505
comp739065_c0_seq1	XP_002661250.2	PREDICTED: multidrug resistance-associated protein 1-like	52.23	224	107	0	3	674	896	1119	2e-61	232	-6.21133	0.000530405	0.0125856
comp16787_c0_seq2	XP_002662121.1	PREDICTED: interferon-induced very large GTPase 1-like	74.98	1271	316	8	2	3808	273	1534	0	1848	7.46643	2.04881e-06	0.000141571
comp11370_c0_seq2	XP_002662792.2	PREDICTED: pro-interleukin-16-like, partial	70.53	967	224	12	3747	1030	582	1519	0	1144	8.59948	2.97568e-09	6.47662e-07
comp71531_c0_seq3	XP_002663285.2	PREDICTED: long-chain-fatty-acid--CoA ligase 6-like, partial	94.08	676	40	0	85	2112	1	676	0	1257	-7.88814	1.6842e-07	1.82393e-05
comp377976_c0_seq1	XP_002663322.1	PREDICTED: sterile alpha motif domain-containing protein 3-like	47.97	394	190	3	67	1203	123	515	9e-104	294	-4.00255	0.000154728	0.0049092
comp55858_c0_seq2	XP_002663942.1	PREDICTED: matrix metalloproteinase-25-like	74.26	571	146	3	101	1810	1	569	0	839	3.46191	6.97257e-05	0.00255288
comp432199_c0_seq1	XP_002664096.2	PREDICTED: inactive carboxypeptidase-like protein X2-like, partial	86.44	236	32	0	190	897	1	236	1e-119	427	-2.35474	0.00226773	0.0392826
comp47485_c0_seq4	XP_002664136.2	PREDICTED:hypothetical protein LOC100330539	61.56	1522	484	24	4265	3	273	1759	0	1253	-7.41321	2.04881e-06	0.000141571
comp252296_c0_seq2	XP_002664194.1	PREDICTED: rab11 family-interacting protein 2-like	83.99	456	49	6	3526	2231	38	483	0	691	7.85876	2.22885e-07	2.27373e-05
comp1455_c1_seq2	XP_002665292.1	PREDICTED: urokinase plasminogen activator surface receptor-like	56.99	186	76	4	778	1323	1	183	1e-55	215	2.05928	0.00257999	0.0437878
comp257888_c0_seq2	XP_002666216.2	PREDICTED:hypothetical protein LOC100334801	32.43	444	260	10	79	1290	20	417	2e-50	197	-5.75918	0.00286389	0.0445236
comp174065_c0_seq1	XP_002666239.2	PREDICTED:hypothetical protein LOC100151078	50	72	34	1	212	3	595	666	1e-11	66.2	-5.92614	0.00140897	0.0267917
comp23754_c0_seq5	XP_002666892.2	PREDICTED: serine/threonine-protein kinase WNK1	74.16	1215	284	17	2735	6289	419	1606	0	1452	6.3468	0.000390825	0.00995977
comp56715_c0_seq25	XP_002667335.2	PREDICTED: butyrophilin subfamily 1 member A1-like	67.39	463	148	2	1730	351	28	475	4e-180	629	-5.84507	0.00199604	0.0351168
comp69680_c0_seq3	XP_002667385.1	PREDICTED: serine/threonine-protein kinase ppk4-like	84.67	274	40	2	65	880	453	723	6e-121	389	-6.91423	2.24824e-05	0.000974853
comp66695_c0_seq2	XP_002667707.1	PREDICTED:hypothetical protein LOC606609	34.65	127	82	2	708	331	1867	1992	1e-10	65.9	5.81427	0.00286389	0.0445236
comp232505_c0_seq1	XP_002733521.1	PREDICTED: RETRotransposon-like family member (retr-1)-like	36.06	1298	776	26	526	4257	49	1326	0	811	2.80553	0.000160243	0.00497142
comp860938_c0_seq1	XP_002740391.1	PREDICTED: putative reverse-transcriptase-like protein-like	48.84	129	66	1	1	387	1171	1298	2e-30	141	-6.21133	0.000530405	0.0125856
comp209121_c0_seq1	XP_002741079.1	PREDICTED: retrovirus polyprotein, putative-like	46.82	1480	742	15	4672	368	68	1512	0	1324	-8.00471	8.63636e-08	1.05114e-05
comp360755_c0_seq1	XP_002933295.1	PREDICTED: maltase-glucoamylase, intestinal	54	1184	539	1	1	3537	699	1877	1	1232	3.8196	1.40839e-06	0.000104448
comp964038_c0_seq1	XP_002937282.1	PREDICTED: LINE-1 type transposase domain-containing protein 1-like	27.74	155	111	1	84	545	117	271	5e-18	89.4	-5.75918	0.00286389	0.0445236
comp61280_c0_seq7	XP_002938110.1	PREDICTED: RNA-directed DNA polymerase from mobile element jockey-like	42.6	385	219	2	2061	913	290	673	2e-86	318	9.21404	6.71092e-11	4.23035e-08
comp195026_c0_seq1	XP_003197782.1	PREDICTED: sperm acrosome-associated protein 5-like	34.48	87	57	2	356	616	268	349	2e-11	92.8	-6.42718	1.79131e-11	1.79693e-08
comp95151_c0_seq2	XP_003197864.1	PREDICTED: desmoglein-4-like	63.98	1055	354	14	194	3280	1	1015	0	1144	-2.34284	0.0019608	0.0351168
comp1135163_c0_seq1	XP_003197984.1	PREDICTED: fibronectin type III domain-containing protein 7-like	60.75	186	72	1	555	1	1	186	2e-54	209	-7.1004	9.4751e-06	0.000482927
comp65673_c0_seq2	XP_003198121.1	PREDICTED: Na(+)/H(+) exchange regulatory cofactor NHE-RF2-like	88.19	127	15	1	1949	1569	232	355	5e-41	167	-6.33523	0.000290613	0.00783952
comp759332_c0_seq1	XP_003198219.1	PREDICTED: retrotransposable element Tf2 155 kDa protein type 1-like	70.72	263	77	0	789	1	1046	1308	5e-112	460	-6.39341	0.00021796	0.0062159
comp40762_c0_seq2	XP_003198222.1	PREDICTED: EGF-like module-containing mucin-like hormone receptor-like 1-like	33.6	381	184	9	379	1314	70	443	2e-44	177	-3.22084	0.000444113	0.0111477
comp41681_c1_seq5	XP_003198670.1	PREDICTED: basement membrane-specific heparan sulfate proteoglycan core protein-like	72.16	97	27	0	1448	1738	19	115	1e-37	319	-5.92614	0.00140897	0.0267917
comp141822_c0_seq1	XP_003198680.1	PREDICTED: transposon TX1 uncharacterized 149 kDa protein-like	32.34	235	156	3	2727	2032	185	418	1e-44	453	2.91537	0.000105698	0.00356158
comp3008_c0_seq17	XP_003198760.1	PREDICTED: heterogeneous nuclear ribonucleoprotein U-like protein 1-like	75.95	578	128	6	289	1989	19	568	0	733	-2.36188	0.000679031	0.0157617
comp18175_c0_seq4	XP_003198911.1	PREDICTED: serine/threonine-protein kinase Nek1	47.55	347	179	5	1438	407	157	475	8e-54	209	6.25487	0.000530405	0.0125856
comp14207_c0_seq3	XP_003198937.1	PREDICTED: basement membrane-specific heparan sulfate proteoglycan core protein-like	43.33	120	59	4	215	547	1160	1273	3e-16	83.2	-6.39341	0.00021796	0.0062159
comp142316_c0_seq1	XP_003199022.1	PREDICTED: leukotriene B4 receptor 1-like	84.57	350	53	2	159	1205	1	349	7e-158	554	-6.39341	0.00021796	0.0062159
comp226083_c0_seq1	XP_003199041.1	PREDICTED: zinc finger protein 507-like	75.2	1000	242	10	3677	696	1	909	0	1371	-6.7458	4.53239e-05	0.00175973
comp8199_c1_seq9	XP_003199069.1	PREDICTED: myomesin-1 isoform 2	88	150	18	0	451	2	906	1055	7e-76	279	6.59193	0.000125561	0.00404331
comp355986_c0_seq2	XP_003199213.1	PREDICTED: zinc finger protein 252-like	78.75	287	58	3	1576	725	10	291	6e-129	459	-7.46838	1.4456e-06	0.000105222
comp76279_c0_seq1	XP_003199401.1	PREDICTED: si:ch211-214k5.3	54.47	123	55	4	3	368	212	325	9e-29	125	3.99131	0.000195424	0.00581908
comp634624_c0_seq1	XP_003199612.1	PREDICTED:hypothetical protein LOC100333187	48.53	204	103	2	608	3	36	239	5e-49	191	-5.66784	0.00286389	0.0445236
comp75316_c0_seq2	XP_003199991.1	PREDICTED: retrotransposable element Tf2 155 kDa protein type 1-like	44.54	238	129	4	1587	2291	418	642	1e-83	293	7.65806	7.45e-07	6.07075e-05
comp44827_c0_seq2	XP_003200075.1	PREDICTED: synergin gamma	87.8	205	1	1	160	702	1205	1409	2e-97	353	3.03248	0.000163286	0.00497142
comp99255_c0_seq1	XP_003200110.1	PREDICTED: transposon TX1 uncharacterized 149 kDa protein-like	26.99	978	681	27	2095	4929	8	948	3e-82	1136	-6.06688	1.83869e-10	7.7759e-08
comp143057_c0_seq1	XP_003200146.1	PREDICTED: platelet-derived growth factor D-like, partial	87.11	380	49	1	556	1695	1	372	0	696	-7.38481	2.45054e-06	0.000162766
comp26752_c0_seq1	XP_003200162.1	PREDICTED:hypothetical protein LOC100536549	66.42	274	92	0	181	1002	121	394	1e-103	374	3.40704	0.000112865	0.00378401
comp301436_c0_seq1	XP_003200346.1	PREDICTED: putative nuclease HARBI1-like	72.22	36	10	0	930	823	254	289	2e-09	59.3	-2.54269	0.00152753	0.0287354
comp157615_c0_seq2	XP_003200422.1	PREDICTED: uncharacterized protein KIAA1737-like	77.33	344	75	1	233	1255	1	344	2e-147	515	-6.55507	0.000125561	0.00404331
comp123633_c0_seq1	XP_003200436.1	PREDICTED: urokinase plasminogen activator surface receptor-like	37.3	185	101	7	1632	1123	5	179	4e-24	110	-4.28531	1.87299e-06	0.000132295
comp1271_c0_seq1	XP_003200466.1	PREDICTED: CUB and zona pellucida-like domain-containing protein 1-like	56.16	463	203	3	778	2166	126	585	2e-144	510	2.35682	0.000643304	0.0149982
comp117413_c0_seq2	XP_003200998.1	PREDICTED:hypothetical protein LOC100034454	28.11	434	296	9	121	1374	326	753	6e-46	166	-5.81169	1.48736e-11	1.55288e-08
comp59838_c0_seq3	XP_003201147.1	PREDICTED: v-set domain-containing T-cell activation inhibitor 1-like	55.91	93	41	2	834	556	52	142	1e-18	90.9	-7.88814	1.6842e-07	1.82393e-05
comp62433_c0_seq4	XP_003201445.1	PREDICTED: diacylglycerol kinase zeta-like	80.28	142	26	1	745	1164	966	1107	3e-58	224	6.98426	2.24824e-05	0.000974853
comp368753_c0_seq1	XP_003201549.1	PREDICTED: retrotransposable element Tf2 155 kDa protein type 1-like	40.63	315	172	3	933	34	1	315	7e-60	228	-6.27461	0.000390825	0.00995977
comp75316_c0_seq1	XP_003201727.1	PREDICTED: retrotransposable element Tf2 155 kDa protein type 1-like, partial	44.54	238	129	4	1627	2331	418	642	1e-83	293	-8.63075	2.07135e-09	4.90959e-07
comp437960_c0_seq1	XP_003201752.1	PREDICTED:hypothetical protein LOC100536887	34.34	99	61	3	298	14	241	334	1e-06	48.5	-5.0793	1.97573e-05	0.000884829
comp48834_c0_seq1	XP_003201796.1	PREDICTED:hypothetical protein LOC100534786, partial	59.6	198	79	2	1385	795	330	504	4e-63	239	5.36483	1.43754e-08	2.48204e-06
comp414499_c0_seq2	XP_003341531.1	PREDICTED: receptor-type tyrosine-protein phosphatase eta-like	53.7	473	197	9	100	1452	1	456	7e-125	446	-3.52577	0.00141891	0.0268974
comp746464_c0_seq1	XP_003382176.1	putative integrase core domain protein	31.74	438	290	10	1675	389	930	1347	5e-53	266	-4.2831	0.000747106	0.0161556
comp1151622_c0_seq1	XP_003403992.1	PREDICTED: patatin-like phospholipase domain-containing protein 1 isoform 1	75.77	227	55	1	684	4	1	217	4e-87	318	-7.67013	5.43348e-07	4.6907e-05
comp13436_c0_seq14	XP_003433797.1	PREDICTED: eukaryotic translation initiation factor 4 gamma 3 isoform 3	75.93	1209	271	15	153	3719	1	1180	0	1101	9.0042	2.58701e-10	9.93456e-08
comp917582_c0_seq1	XP_003437908.1	PREDICTED: obscurin	82.73	110	19	0	14	343	855	964	6e-47	182	-5.84507	0.00199604	0.0351168
comp85452_c0_seq1	XP_003439580.1	PREDICTED: gigaxonin	94.02	468	28	0	145	1548	1	468	0	846	8.21647	2.87473e-08	4.34585e-06
comp218956_c0_seq1	XP_003440047.1	PREDICTED: epidermal growth factor receptor substrate 15-like	67.85	675	204	12	2028	43	1	654	0	814	-2.41171	0.00196509	0.0351168
comp96366_c0_seq3	XP_003441778.1	PREDICTED: ras GTPase-activating protein 2	95.5	822	36	1	47	2509	1	822	0	1491	-3.70985	0.000128791	0.00413336
comp228359_c0_seq1	XP_003443032.1	PREDICTED: structural maintenance of chromosomes protein 6-like	86.08	941	131	1	3142	320	147	1086	0	1569	-7.92805	1.28242e-07	1.46981e-05
comp74993_c0_seq1	XP_003444420.1	PREDICTED: zinc-binding protein A33-like	85.84	551	78	3	3074	1422	14	547	0	886	-6.78978	4.53239e-05	0.00175973
comp541023_c0_seq2	XP_003445312.1	PREDICTED: ecto-NOX disulfide-thiol exchanger 1-like	54	261	119	1	705	1424	429	689	0.69	170	-6.91423	2.24824e-05	0.000974853
comp50316_c0_seq1	XP_003445547.1	PREDICTED: UPF0614 protein C14orf102-like	83.82	550	89	3	777	2426	178	722	0	858	7.33791	4.27844e-06	0.000253891
comp43231_c0_seq9	XP_003449449.1	PREDICTED: ubiquitin carboxyl-terminal hydrolase 46-like	34.18	196	118	4	926	1480	5	200	9e-26	116	-7.13491	7.72046e-06	0.000407805
comp74556_c0_seq9	XP_003452572.1	PREDICTED: adenomatous polyposis coli protein 2	90.74	2105	187	9	7657	1367	12	2105	0	3328	5.81427	0.00286389	0.0445236
comp204619_c0_seq2	XP_003453053.1	PREDICTED: tetratricopeptide repeat protein 28-like	50.74	1557	755	16	1492	6126	9	1509	0	723	-6.44934	0.000164799	0.00497142
comp445316_c0_seq1	XP_003453708.1	PREDICTED: neuron navigator 1-like	88.67	362	41	4	1086	1	16	368	1e-144	510	-5.92614	0.00140897	0.0267917
comp48266_c0_seq2	XP_003453964.1	PREDICTED: E3 ubiquitin-protein ligase UHRF2-like	79.72	212	28	2	615	25	1	212	2e-81	299	6.05133	0.00140897	0.0267917
comp41462_c0_seq1	XP_003454587.1	PREDICTED: synapsin-2-like	74.68	711	179	5	225	2354	1	695	0	700	3.73064	0.000621965	0.0145515
comp852376_c0_seq1	XP_003455258.1	PREDICTED: A disintegrin and metalloproteinase with thrombospondin motifs 2-like	90.6	117	11	0	355	5	9	125	2e-47	185	-2.86624	0.00212562	0.0371616
comp69888_c1_seq3	XP_003456951.1	PREDICTED: CREB-regulated transcription coactivator 3-like	97.02	403	10	1	1258	56	11	413	0	687	-7.02879	1.44592e-05	0.000684729
comp455079_c0_seq1	XP_003457421.1	PREDICTED:hypothetical protein LOC100700780	46.82	440	185	5	136	1308	66	497	3e-105	363	-6.14514	0.000726851	0.0157617
comp5968_c0_seq2	XP_003457494.1	PREDICTED: xin actin-binding repeat-containing protein 1-like	68.94	1497	459	23	4792	320	99	1528	0	1689	3.34604	8.49809e-06	0.00044606
comp121532_c0_seq2	XP_003458760.1	PREDICTED: phospholipid scramblase 2-like	56.2	274	107	4	3	785	177	448	1e-72	271	-6.21133	0.000530405	0.0125856
comp116897_c0_seq1	XP_003459311.1	PREDICTED:hypothetical protein LOC100707586	40.23	435	241	9	1460	213	80	509	5e-64	243	2.95489	0.000252713	0.00712492
comp9109_c0_seq5	XP_003459365.1	PREDICTED: uncharacterized protein K02A2.6-like	40.34	176	99	3	174	683	1081	1255	4e-32	117	-7.06503	1.16786e-05	0.00057804
comp781978_c0_seq1	XP_003460016.1	PREDICTED: bifunctional protein NCOAT-like, partial	31.44	194	107	7	584	81	176	353	8e-11	65.9	-6.33523	0.000290613	0.00783952
comp12028_c0_seq4	XP_003460199.1	PREDICTED: sialic acid-binding Ig-like lectin 14-like	47.27	550	273	10	4274	2676	13	543	6e-133	473	-8.33667	1.18591e-08	2.13588e-06
comp983916_c0_seq1	XP_003588355.1	Mitochondrial protein, putative	74	70	18	1	46	255	1	67	0.21	75.9	6.25487	0.000530405	0.0125856
comp1040727_c0_seq1	XP_003610227.1	Ycf68	96	101	4	1	303	1	3	103	0.49	116	6.15669	0.000726851	0.0157617
comp75768_c0_seq1	XP_003614385.1	RRNA intron-encoded homing endonuclease	86	72	10	1	22	237	38	109	0.28	114	7.42485	2.45054e-06	0.000162766
comp23957_c0_seq1	XP_003614397.1	hypothetical protein MTR 5g051160	82	80	14	1	163	402	25	98	0.29	134	9.06633	1.54309e-16	2.37906e-12
comp34101_c0_seq1	XP_003627732.1	ATP synthase subunit beta	88	69	8	1	210	4	189	257	0.28	125	9.72299	2.58457e-12	3.67443e-09
comp840218_c0_seq1	XP_003637074.1	Cell wall-associated hydrolase, partial	65	123	43	1	370	2	32	130	0.31	92	7.2924	5.18875e-06	0.000299143
comp121227_c0_seq1	XP_003727690.1	PREDICTED: RNA-directed DNA polymerase from mobile element jockey-like	27.14	199	144	1	1262	669	470	668	4e-16	145	-2.78236	0.000798427	0.0171654
comp371243_c0_seq1	XP_003965243.1	PREDICTED: tyrosine-protein kinase SgK223-like	79.64	334	61	3	2489	3469	7	327	1e-152	538	-5.92614	0.00140897	0.0267917
comp550623_c0_seq1	XP_003965606.1	PREDICTED: melanoma antigen recognized by T-cells 1-like	45	66	36	1	320	123	49	110	0.11	72	-8.12977	4.09326e-08	5.75805e-06
comp188501_c0_seq1	XP_003967174.1	PREDICTED: piggyBac transposable element-derived protein 4-like	46.67	510	249	5	600	2060	78	587	2e-136	484	4.82267	1.86832e-07	2.01679e-05
comp284075_c0_seq8	XP_003971641.1	PREDICTED: bromo adjacent homology domain-containing 1 protein-like	39.25	744	315	28	1876	56	1	721	2e-92	338	-5.84507	0.00199604	0.0351168
comp26883_c0_seq13	XP_003978958.1	PREDICTED: dnaJ homolog subfamily C member 25-like	23.67	207	156	7	2295	2909	351	544	3e-06	266	-8.85435	5.4754e-10	1.73394e-07
comp307915_c0_seq1	XP_003986448.1	PREDICTED: envelope glycoprotein-like	26.95	167	105	3	1599	2048	345	508	2e-08	75.9	-8.60636	2.4786e-09	5.57635e-07
comp7581_c1_seq2	XP_004047851.1	PREDICTED: receptor-type tyrosine-protein phosphatase delta-like isoform 4	96.46	961	34	1	4441	1559	60	1016	0	1821	-9.81604	1.30047e-11	1.42453e-08
comp111477_c0_seq1	XP_004068153.1	PREDICTED: beta-1,3-galactosyltransferase 2-like	71.65	388	109	4	1779	619	3	385	5e-148	522	4.13485	2.32869e-06	0.000159478
comp40716_c0_seq5	XP_004068277.1	PREDICTED: ubiquitin carboxyl-terminal hydrolase CYLD-like	72.07	827	229	8	879	3353	1	761	0	1147	7.82719	2.97358e-07	2.87959e-05
comp87335_c0_seq2	XP_004070110.1	PREDICTED: RNA-directed DNA polymerase from mobile element jockey-like	32.56	172	114	3	775	266	1025	1189	6e-16	107	8.63638	2.4786e-09	5.57635e-07
comp156342_c0_seq1	XP_004076307.1	PREDICTED: protein FAM111A-like	61.57	575	218	5	2890	1175	2	532	0	688	-6.60517	9.63608e-05	0.00325847
comp6166_c0_seq2	XP_004077301.1	PREDICTED: cullin-9-like	99.24	262	2	0	5294	4509	515	776	3e-138	491	6.59193	0.000125561	0.00404331
comp756527_c0_seq1	XP_004078869.1	PREDICTED: otolin-1-like	73.06	193	52	0	199	777	262	454	1e-73	274	-4.6362	1.07214e-06	8.28204e-05
comp43231_c0_seq4	XP_004079958.1	PREDICTED: ubiquitin carboxyl-terminal hydrolase 64E-like	30.79	302	192	12	737	1591	61	332	3e-20	93.2	-5.92614	0.00140897	0.0267917
comp417007_c0_seq1	XP_004082657.1	PREDICTED: pleckstrin homology domain-containing family G member 3-like	80	40	8	1	3	122	604	643	0.09	59.7	-5.66784	0.00286389	0.0445236
comp345251_c0_seq1	XP_004084328.1	PREDICTED: uncharacterized protein LOC101166927	62.5	136	46	2	523	915	20	150	3e-44	164	-4.8886	2.47918e-07	2.52525e-05
comp356422_c0_seq1	XP_004084530.1	PREDICTED: PHD and RING finger domain-containing protein 1-like	25.35	213	147	7	384	986	105	305	2e-08	151	3.41227	0.00229484	0.0395816
comp310825_c0_seq1	XP_004205527.1	PREDICTED: RNA-directed DNA polymerase from mobile element jockey-like	43.48	69	29	2	329	505	924	992	6e-10	64.7	3.92494	4.85126e-05	0.00187699
comp54129_c0_seq1	XP_414895.3	PREDICTED: LOW QUALITY PROTEIN: limkain-b1	73	340	90	1	707	1723	4	339	1	412	6.43322	0.000290613	0.00783952
comp143350_c0_seq2	XP_684101.5	PREDICTED: calmodulin-regulated spectrin-associated protein 3	88.84	1290	144	3	280	4149	134	1420	0	1939	2.59654	0.00142017	0.0268974
comp49113_c0_seq2	XP_685228.2	PREDICTED: serine/threonine-protein kinase Nek1	55.25	581	239	8	2153	474	1	561	6e-131	466	-5.75918	0.00286389	0.0445236
comp32466_c0_seq3	XP_685356.5	PREDICTED: suppressor of tumorigenicity 14 protein homolog	78.36	841	182	0	217	2739	1	841	0	1380	-8.19665	2.87473e-08	4.34585e-06
comp274397_c0_seq1	XP_685503.4	PREDICTED: LOW QUALITY PROTEIN: wu:fl04e06	62.23	233	88	1	3	701	1119	1350	3e-83	269	-2.39901	0.00259677	0.0440166
comp131054_c0_seq2	XP_685769.5	PREDICTED: mucin-5AC-like	67.72	505	159	3	1537	35	694	1198	0	762	-8.56899	2.97568e-09	6.47662e-07
comp36504_c0_seq4	XP_686250.4	PREDICTED: e3 ubiquitin-protein ligase RNF19A-like	95.36	841	38	1	26	2545	73	913	0	1227	-5.17049	1.12192e-05	0.000567064
comp22380_c0_seq1	XP_686514.3	PREDICTED: neurabin-2-like	88.21	806	86	3	5641	3251	2	803	0	1271	-7.06503	1.16786e-05	0.00057804
comp965130_c0_seq1	XP_688509.3	PREDICTED: trypsin I-P1-like	87.63	194	24	0	584	3	52	245	3e-99	358	-3.96424	0.00281198	0.0445236
comp79297_c0_seq2	XP_688779.2	PREDICTED: POZ-, AT hook-, and zinc finger-containing protein 1	90.72	474	43	2	163	1581	1	471	0	877	-5.73094	5.81628e-07	4.99535e-05
comp46454_c0_seq1	XP_689132.3	PREDICTED: glycerophosphodiester phosphodiesterase domain-containing protein 5-like	91.27	584	51	1	396	2147	1	579	0	1024	6.86496	3.56805e-05	0.00144144
comp74511_c0_seq1	XP_690072.4	PREDICTED: SLIT-ROBO Rho GTPase-activating protein 3	90.48	1071	101	2	4522	1313	6	1070	0	1777	-6.95343	1.79859e-05	0.000808747
comp865012_c0_seq1	XP_692712.4	PREDICTED: cytoskeletal protein Sojo	87	31	4	1	143	51	794	824	0.06	57.4	7.42485	2.45054e-06	0.000162766
comp22790_c0_seq2	XP_694481.5	PREDICTED: neural cell adhesion molecule 1-like	58.94	397	128	3	145	1230	18	414	2e-131	468	4.62002	6.09633e-07	5.22915e-05
comp35864_c0_seq4	XP_695009.4	PREDICTED: neuroblast differentiation-associated protein AHNAK	57.95	723	292	10	2138	6	1	670	0	731	-3.94737	0.000211308	0.0062159
comp1179653_c0_seq1	XP_696211.3	PREDICTED: zona pellucida-like domain-containing protein 1-like	79.85	263	53	0	5	793	26	288	6e-115	410	-4.13191	8.52291e-05	0.00300841
comp413893_c0_seq2	XP_696789.5	PREDICTED: ankyrin repeat and SOCS box protein 14-like	88.04	209	25	0	770	144	381	589	1e-109	393	6.15669	0.000726851	0.0157617
comp301533_c0_seq2	XP_697137.2	PREDICTED: cystine/glutamate transporter-like	91.59	464	38	1	1574	186	13	476	0	828	3.49869	0.00174368	0.0323013
comp397868_c0_seq3	XP_697365.2	PREDICTED: docking protein 4-like	94.69	339	18	1	478	1494	1	332	0	669	-5.75918	0.00286389	0.0445236
comp224690_c0_seq8	XP_697873.4	PREDICTED: sn1-specific diacylglycerol lipase alpha	73.81	294	75	4	2	877	781	1051	1e-90	332	6.59193	0.000125561	0.00404331
comp350897_c0_seq1	XP_698274.3	PREDICTED: zinc finger and BTB domain-containing protein 16-A-like	96.34	82	3	0	142	387	1	82	2e-41	164	2.9559	0.00231637	0.0398398
[truncated: 14 more rows]
