# Supplementary material for: Comparative Transcriptome Analysis Reveals the Genetic Basis of Skin Color Variation in Common Carp
Source: PLoS One. 2014 Sep 25;9(9):e108200. doi: 10.1371/journal.pone.0108200 (PMC4177847; doi:10.1371/journal.pone.0108200)
Supplement: Table S2 — Primers used for qRT-PCR validation. (XLSX) [file pone.0108200.s002.xlsx]

## Sheet: Sheet1
Table S2. Primers used for qRT-PCR validation.
Gene	Forward sequences	Reverse sequences
ß-actin	TGCAAAGCCGGATTCGCTGG	AGTTGGTGACAATACCGTGC
SDC2	AGGCCCAACACCATAGTAGGAGA	GGTTACAATTTGCCAAAGAACAC
XCT	CCCACGATGAAGAAACACACTA	TGATCCATATCCGCAGACAAAC
TRAF3	GAGAAGGCTAAGTCATGTAAGAATAGG	AACAGTTGATGTGGAGTGGAGGT
ASIP	GCCAGCAACACAAAGGGAAAAC	AAGCCCGACTATGAGCACAGAA
EDA	ACGTCCTCGCTGGATACCACATA	GCATCACCGACACTGACAATAAG
NLK2	GAAGCAACCACTGCTGATGA	CAAGTCCACAGGGGTCAACT
TEK1	ACATAGGTCTTCCGTGCCTCTTG	GGGAAATTGTAAGTTTAGGTGGG
SLC7a6	CAGCACCTGATTTCCAAATGTTA	CTCTTTATTCGGCTCTGTTCTCC
WNT5B	GAACAACAGCTTGAGCCAGAATA	GAGGAACGGGAACCTTAACAGAC
PTPN21	GATGACCAGACACACCAAAGAGC	CGAAAACAGAATGGATAACGCAG
SFRP5	AAGAAGGTTCTGAAGATGGGAGT	CAGTAACTGTTGGTCCACTTTGC
MREG	GTGCGAGATAAATGGAAGATGAT	ACTCTTTCCTGCTGAAGATGGAC
SILV	CCAGAACACGCTTTGCACATTAT	GCTTTGGCTCCTGTCAGTGTAGG
TYRP1	AGGCTAAAAGAACTGTCCATCC	TGAGAAATCCACACCTCCGAAG
PTK2	GCTCATACCTCCATTCGTCCTGT	ATCGTGGACATTCATAAGGTCAAAC
SOX5	ATCACAATCACAGAATAGCCACC	TTACCATGCCGACAGATAATAAG
MART1	TCAAGGCCACTTTGTTCTCCTCT	ATTCAGCGTTCATTTCTCCAGCA
ECE2	ATTATGGAGTTACTGAAGGCGAAGC	AAACGCTATCAAACGACAGGGAG
HSPG2	GTTTAGGGTGGTTCTTCCTCTTT	GTGCGTTGCATGTACTTTGTCTG
ITGAV	ACCTTACCGTCACCCTACCATCT	GCAATCCTGCTATTATCTTAGTTCC
